# Supplementary material for: Advancing the design of the kissing bug kill trap for surveillance of triatomines
Source: PLoS Negl Trop Dis. 2026 Feb 27;20(2):e0014005. doi: 10.1371/journal.pntd.0014005 (PMC12948065; doi:10.1371/journal.pntd.0014005)
Supplement: S1 Table — (XLSX) [file pntd.0014005.s001.xlsx]

## Sheet: Sheet1
S1_Table. Arthropod bycatch for the different multi-funnel trap prototypes used in 2022 to 2024.
Year	Trap	Triatomine	Hemiptera	Lepidoptera	Diptera	Coleoptera	Orthoptera	Odonata	Mantodea	Blattodea	Neuroptera	Apis sp.	Other Hymenoptera	Other	Total Other Arthropod	Triatomine/1000 other arthropods
2022	TRAP1	125	710	1394	494	4560	198	19	86	1321	261	51	4294	698	14086	8.87
2022	TRAP2	68	385	991	545	6169	109	24	69	1741	349	23	4166	527	15098	4.5
2022	TRAP3	17	179	397	16	366	27	1	7	335	0	0	109	69	1506	11.29
2023	TRAP4	99	1998	1225	2987	9780	361	51	85	1019	163	285	4753	3653	26360	3.76
2023	TRAP5	46	1680	1824	1751	13500	192	20	50	630	129	68	4990	4564	29398	1.56
2023	TRAP6	85	1278	2363	1938	9551	210	30	135	1337	90	309	5157	3347	25745	3.3
2023	TRAP7	10	15389	4018	4682	122759	219	38	0	642	592	3	47648	65505	261495	0.04
2023	TRAP2A	252	3521	3641	2938	19665	458	88	171	2411	249	135	10411	4285	47973	5.25
2024	TRAP10	86	1298	983	899	7808	381	23	182	1203	647	114	4178	1186	18902	4.55
2024	TRAP8	60	1968	1305	1487	9067	199	26	869	1096	173	29	6824	1248	24291	2.47
2024	TRAP2A	89	1596	1355	2418	8325	227	39	449	1138	341	50	6320	1640	23898	3.72
2024	TRAP9	98	1136	1024	1061	6925	145	39	113	880	581	18	4552	596	17070	5.74
2024	TRAP11	32	1768	426	555	5246	109	6	140	441	85	42	1714	906	11438	2.8
2024	TRAP2A	149	1677	1529	1284	10283	237	29	255	771	233	28	3536	913	20775	7.17
2024	TRAP12	71	4437	1906	2732	12463	250	52	846	1250	231	21	6308	2100	32596	2.18
2024	TRAP13	105	2975	2161	3079	14012	318	42	461	921	272	17	7385	2158	33801	3.11
