# Supplementary material for: Advancing the design of the kissing bug kill trap for surveillance of triatomines
Source: PLoS Negl Trop Dis. 2026 Feb 27;20(2):e0014005. doi: 10.1371/journal.pntd.0014005 (PMC12948065; doi:10.1371/journal.pntd.0014005)
Supplement: S2 Table — (XLSX) [file pntd.0014005.s002.xlsx]

## Sheet: Sheet1
S2_Table. The number of triatomines and triatomines per day per trap (in parenthesis) of the six species captured from 2022-2024 in Texas and Guatemala.
	Jan	Feb	Mar	April	May	June	July	Aug	Sep	Oct	Nov	Dec
2022
Triatoma dimidiata	-	-	-	-	-	-	-	-	-	1 (-0.004)	1 (-0.0042)	-
Triatoma gerstaeckeri	-	-	2 (0.0036)	5 (0.0167)	41 (0.1323)	83 (0.2767)	16 (0.0516)	-	-	-	-	-
Triatoma indictiva	-	-	-	-	-	-	-	-	-	-	-	-
Paratriatoma lecticularia	-	-	-	-	-	-	-	-	-	-	-	-
Hospesneotomae neotomae	-	-	-	-	-	-	-	-	-	-	-	-
Triatoma sanguisuga	-	-	-	-	-	-	3 (-0.097)	-	-	-	-	-
2023												-
Triatoma dimidiata	-	-	1 (-0.004)	2 (-0.0083)	-	-	1 (-0.004)	1 (-0.004)	-	-	-	-
Triatoma gerstaeckeri	-	-	2 (-0.0015)	146 (-0.1106)	48 (-0.0352)	125 (-0.0947)	77 (-0.0565)	24 (-0.0176)	1 (-0.0008)	-	-	-
Triatoma indictiva	-	-	-	-	-	-	-	-	-	-	-	-
Paratriatoma lecticularia	-	-	-	2 (-0.0015)	1 (-0.0007)	11 (-0.0083)	-	1 (-0.0007)	1 (-0.0008)	-	-	-
Hospesneotomae neotomae	-	-	-	2 (-0.0015)	-	3 (-0.0023)	1 (-0.0007)	1 (-0.0007)	-	-	-	-
Triatoma sanguisuga	-	-	-	-	-	-	4 (-0.0029)	2 (-0.0015)	-	-	-	-
2024
Triatoma dimidiata	1 (-0.004)	1 (-0.0043)	-	2 (-0.0081)	-	-	-	-	-	-	2 (-0.0083)	-
Triatoma gerstaeckeri	-	-	-	14 (-0.0083)	110 (-0.06340	262 (-0.156)	153 (-0.0881)	43 (-0.0248)	2 (-0.0012)	2 (-0.0012)	-	-
Triatoma indictiva	-	-	-	-	-	-	3 (-0.0017)	3 (-0.0017)	-	-	-	-
Paratriatoma lecticularia	-	-	-	2 (-0.0012)	5 (-0.0029)	6 (-0.0036)	1 (-0.0006)	2 (-0.0012)	-	-	-	-
Hospesneotomae neotomae	-	-	-	-	1 (-0.0006)	-	2 (-0.0012)	1 (-0.0006)	1 (-0.0006)	1 (-0.0006)	-	-
Triatoma sanguisuga	-	-	-	-	1 (-0.0006)	2 (-0.0012)	1 (-0.0006)	3 (-0.0017)	-	-	-	-
Triatomine per day per trap for the month = Triatomine number / days in the month / number of traps in the year
Number of trap in Texas: 10 (2022), 44 (2023), 56 (2024)
Triatoma dimidiata was calculated using the number of traps deployed in Guatemala (n = 8)
- Indicates no triatomine were captured in the month
