# Supplementary material for: Advancing the design of the kissing bug kill trap for surveillance of triatomines
Source: PLoS Negl Trop Dis. 2026 Feb 27;20(2):e0014005. doi: 10.1371/journal.pntd.0014005 (PMC12948065; doi:10.1371/journal.pntd.0014005)
Supplement: S1 Data — (XLSX) [file pntd.0014005.s005.xlsx]

## Sheet: Sheet1
Season	Region	Location	Trap Type (SL, LL, LL, SL4)	Trap collection date	Number of days operating	Triatomines ( Kissing Bugs)	Other Hemiptera (true bugs)	Lepidoptera (moth and butterflies)	Diptera (true flies)	Coleoptera ( beetles)	Orthoptera (grasshoppers and crickets)	Odonata (dragonfly	Mantodea (praying mantids)	Blattodea (cockroach)	Neuroptera (Antlions/Lacewings)	Honey bees (Apis)	Other Hymenoptera (bees, wasps, ants - not honey bees)	Other	Total Other Arthropods
2022	San Antonio	San Antonio-1	TRAP2	2022-04-29	7	0	24	3	1	77	0	0	0	0	25	0	0	3	133
2022	San Antonio	San Antonio-1	TRAP1	2022-04-29	7	1	20	5	0	40	2	0	0	23	0	0	2	32	124
2022	San Antonio	San Antonio-2	TRAP1	2022-04-29	7	0	52	7	0	52	1	0	0	5	0	0	0	90	207
2022	San Antonio	San Antonio-2	TRAP3	2022-04-29	7	0	3	4	0	5	0	0	0	12	0	0	0	11	35
2022	San Antonio	San Antonio-1	TRAP2	2022-05-06	7	4	10	1	0	105	0	0	0	20	0	0	0	1	137
2022	San Antonio	San Antonio-1	TRAP1	2022-05-06	7	0	7	6	0	240	1	0	0	18	0	0	2	0	274
2022	San Antonio	San Antonio-2	TRAP1	2022-05-06	7	1	25	5	0	60	0	0	0	4	0	0	0	6	100
2022	San Antonio	San Antonio-2	TRAP3	2022-05-06	7	0	8	5	0	4	0	0	0	7	0	0	0	10	34
2022	San Antonio	San Antonio-1	TRAP2	2022-05-13	7	3	3	4	1	80	0	0	1	32	0	0	0	0	121
2022	San Antonio	San Antonio-1	TRAP1	2022-05-13	7	3	1	0	0	40	0	0	0	8	1	0	0	0	50
2022	San Antonio	San Antonio-2	TRAP1	2022-05-13	7	9	18	10	0	50	0	0	0	5	0	0	0	1	84
2022	San Antonio	San Antonio-2	TRAP3	2022-05-13	7	1	5	13	0	60	1	0	0	13	0	0	1	2	95
2022	San Antonio	San Antonio-1	TRAP2	2022-05-21	8	1	4	1	0	50	0	0	0	25	0	0	1	2	83
2022	San Antonio	San Antonio-1	TRAP1	2022-05-21	8	6	1	2	0	7	0	0	0	5	0	0	0	8	23
2022	San Antonio	San Antonio-2	TRAP1	2022-05-21	8	4	5	13	0	20	0	0	0	14	0	0	0	2	54
2022	San Antonio	San Antonio-2	TRAP3	2022-05-21	8	1	11	7	0	1	2	0	0	11	0	0	0	16	48
2022	San Antonio	San Antonio-1	TRAP2	2022-05-26	5	0	5	2	0	50	0	0	0	6	0	1	1	0	65
2022	San Antonio	San Antonio-1	TRAP1	2022-05-26	5	0	0	1	0	74	0	0	0	3	0	0	0	0	78
2022	San Antonio	San Antonio-2	TRAP1	2022-05-26	5	3	3	4	3	12	1	0	0	4	0	0	0	0	27
2022	San Antonio	San Antonio-2	TRAP3	2022-05-26	5	1	4	46	1	7	2	0	0	4	0	0	2	1	67
2022	San Antonio	San Antonio-1	TRAP2	2022-06-02	7	13	1	3	0	85	0	0	0	44	0	0	3	1	137
2022	San Antonio	San Antonio-1	TRAP1	2022-06-02	7	1	1	9	0	24	2	0	0	11	0	0	8	1	56
2022	San Antonio	San Antonio-2	TRAP1	2022-06-02	7	9	11	13	0	81	4	0	0	12	0	0	3	4	128
2022	San Antonio	San Antonio-2	TRAP3	2022-06-02	7	6	5	31	0	44	3	0	0	11	0	0	5	0	99
2022	San Antonio	San Antonio-1	TRAP2	2022-06-10	8	7	2	6	1	36	3	0	0	51	0	0	3	2	104
2022	San Antonio	San Antonio-1	TRAP1	2022-06-10	8	1	1	9	1	16	0	0	1	14	0	0	7	3	52
2022	San Antonio	San Antonio-2	TRAP1	2022-06-10	8	10	17	13	0	23	4	0	0	10	0	0	12	8	87
2022	San Antonio	San Antonio-2	TRAP3	2022-06-10	8	2	24	20	4	18	2	1	1	20	0	0	6	11	107
2022	San Antonio	San Antonio-1	TRAP2	2022-06-17	7	3	3	7	3	20	0	0	0	24	0	0	2	2	61
2022	San Antonio	San Antonio-1	TRAP1	2022-06-17	7	0	0	0	1	17	1	0	0	6	0	0	3	8	36
2022	San Antonio	San Antonio-2	TRAP1	2022-06-17	7	4	21	5	2	11	1	0	0	13	2	0	11	1	67
2022	San Antonio	San Antonio-2	TRAP3	2022-06-17	7	0	8	17	0	15	1	0	1	13	0	0	5	1	61
2022	San Antonio	San Antonio-1	TRAP2	2022-06-24	7	1	3	15	0	18	1	0	0	55	0	0	12	3	107
2022	San Antonio	San Antonio-1	TRAP1	2022-06-24	7	0	1	16	0	19	1	0	0	8	0	0	10	2	57
2022	San Antonio	San Antonio-2	TRAP1	2022-06-24	7	13	13	12	0	12	3	0	1	30	1	0	9	4	85
2022	San Antonio	San Antonio-2	TRAP3	2022-06-24	7	3	15	45	0	25	1	0	0	20	0	0	8	2	116
2022	San Antonio	San Antonio-1	TRAP2	2022-07-01	7	3	1	6	0	26	0	0	0	42	0	0	12	2	89
2022	San Antonio	San Antonio-1	TRAP1	2022-07-01	7	0	1	5	0	13	0	0	0	10	0	0	10	0	39
2022	San Antonio	San Antonio-2	TRAP1	2022-07-01	7	3	7	24	0	17	4	0	1	21	1	0	27	1	103
2022	San Antonio	San Antonio-2	TRAP3	2022-07-01	7	1	4	30	0	28	2	0	0	15	0	0	14	1	94
2022	San Antonio	San Antonio-1	TRAP2	2022-07-08	7	0	4	7	0	50	2	0	0	87	0	0	5	1	156
2022	San Antonio	San Antonio-1	TRAP1	2022-07-08	7	0	2	10	0	17	1	0	0	15	1	0	8	1	55
2022	San Antonio	San Antonio-2	TRAP1	2022-07-08	7	1	3	9	0	20	0	0	0	38	0	0	5	0	75
2022	San Antonio	San Antonio-2	TRAP3	2022-07-08	7	0	5	31	0	17	1	0	0	18	0	0	11	1	84
2022	San Antonio	San Antonio-1	TRAP2	2022-07-15	7	1	2	5	0	7	0	0	0	41	0	0	7	1	63
2022	San Antonio	San Antonio-1	TRAP1	2022-07-15	7	1	0	6	0	16	0	0	0	12	0	0	3	1	38
2022	San Antonio	San Antonio-2	TRAP1	2022-07-15	7	2	1	5	0	15	2	0	0	20	1	0	8	0	52
2022	San Antonio	San Antonio-2	TRAP3	2022-07-15	7	0	1	5	0	14	0	0	0	17	0	0	14	0	51
2022	San Antonio	San Antonio-1	TRAP2	2022-07-22	7	1	5	7	0	13	0	0	0	55	0	0	5	2	87
2022	San Antonio	San Antonio-1	TRAP1	2022-07-22	7	0	2	3	0	5	0	0	0	13	0	0	5	0	28
2022	San Antonio	San Antonio-2	TRAP1	2022-07-22	7	0	4	3	0	13	0	0	0	36	0	0	4	0	60
2022	San Antonio	San Antonio-2	TRAP3	2022-07-22	7	1	6	20	0	0	1	0	0	12	0	0	3	1	43
2022	San Antonio	San Antonio-1	TRAP2	2022-07-29	7	2	2	17	0	50	0	0	0	60	0	0	7	2	138
2022	San Antonio	San Antonio-1	TRAP1	2022-07-29	7	1	2	5	0	7	1	0	0	7	0	0	0	1	23
2022	San Antonio	San Antonio-2	TRAP1	2022-07-29	7	2	15	10	0	7	0	0	0	35	0	0	5	0	72
2022	San Antonio	San Antonio-2	TRAP3	2022-07-29	7	0	8	27	1	5	2	0	0	17	0	0	5	0	65
2022	San Antonio	San Antonio-1	TRAP2	2022-08-05	7	2	2	5	0	7	0	0	0	52	0	0	5	2	73
2022	San Antonio	San Antonio-1	TRAP1	2022-08-05	7	0	5	9	4	8	3	0	0	3	0	0	0	0	32
2022	San Antonio	San Antonio-2	TRAP1	2022-08-05	7	2	10	7	5	1	0	0	0	12	0	0	1	0	36
2022	San Antonio	San Antonio-2	TRAP3	2022-08-05	7	0	21	2	4	8	0	0	0	20	0	0	4	0	59
2022	San Antonio	San Antonio-1	TRAP2	2022-08-12	7	0	2	4	2	7	0	0	0	13	0	0	2	1	31
2022	San Antonio	San Antonio-1	TRAP1	2022-08-12	7	0	3	1	0	22	0	0	0	8	0	0	4	2	40
2022	San Antonio	San Antonio-2	TRAP1	2022-08-12	7	0	8	4	1	1	0	0	0	13	0	1	1	0	29
2022	San Antonio	San Antonio-2	TRAP3	2022-08-12	7	0	3	11	0	3	1	0	0	4	0	0	4	1	27
2022	San Antonio	San Antonio-1	TRAP2	2022-08-19	7	0	6	21	0	35	1	0	1	35	0	0	14	1	114
2022	San Antonio	San Antonio-1	TRAP1	2022-08-19	7	0	4	3	0	19	0	0	0	5	0	0	7	1	39
2022	San Antonio	San Antonio-2	TRAP1	2022-08-19	7	0	15	8	0	22	0	0	0	26	0	0	4	1	76
2022	San Antonio	San Antonio-2	TRAP3	2022-08-19	7	0	7	12	1	8	0	0	0	8	0	0	4	2	42
2022	San Antonio	San Antonio-1	TRAP2	2022-08-26	7	0	4	9	0	58	1	0	0	39	0	0	3	0	114
2022	San Antonio	San Antonio-1	TRAP1	2022-08-26	7	0	2	5	0	21	0	0	0	5	0	1	7	1	42
2022	San Antonio	San Antonio-2	TRAP1	2022-08-26	7	1	3	4	0	43	1	0	0	32	0	0	5	0	88
2022	San Antonio	San Antonio-2	TRAP3	2022-08-26	7	0	2	1	0	14	0	0	0	17	0	0	3	0	37
2022	San Antonio	San Antonio-1	TRAP2	2022-09-02	7	1	6	3	0	55	0	0	0	43	0	0	2	0	109
2022	San Antonio	San Antonio-1	TRAP1	2022-09-02	7	0	1	5	0	13	1	1	0	3	0	0	2	1	27
2022	San Antonio	San Antonio-2	TRAP1	2022-09-02	7	0	11	16	0	54	1	0	0	50	0	0	3	2	137
2022	San Antonio	San Antonio-2	TRAP3	2022-09-02	7	1	9	10	0	14	1	0	0	26	0	0	3	0	63
2022	San Antonio	San Antonio-1	TRAP2	2022-09-12	10	0	3	1	0	24	0	0	0	26	0	0	2	0	56
2022	San Antonio	San Antonio-1	TRAP1	2022-09-12	10	0	2	5	0	12	1	0	0	5	0	0	0	3	28
2022	San Antonio	San Antonio-2	TRAP1	2022-09-12	10	0	8	5	0	31	1	0	0	26	0	0	2	0	73
2022	San Antonio	San Antonio-2	TRAP3	2022-09-12	10	0	3	7	0	14	0	0	0	9	0	0	2	1	36
2022	San Antonio	San Antonio-1	TRAP2	2022-09-19	7	0	0	9	0	6	0	0	0	107	0	0	1	9	132
2022	San Antonio	San Antonio-1	TRAP1	2022-09-19	7	0	0	8	1	6	0	0	0	14	0	0	2	1	32
2022	San Antonio	San Antonio-2	TRAP1	2022-09-19	7	1	1	20	1	21	2	0	0	44	0	0	0	5	94
2022	San Antonio	San Antonio-2	TRAP3	2022-09-19	7	0	5	10	1	44	0	0	0	19	0	0	1	1	81
2022	San Antonio	San Antonio-1	TRAP2	2022-09-30	11	0	1	29	2	10	0	0	0	103	1	0	7	1	154
2022	San Antonio	San Antonio-1	TRAP1	2022-09-30	11	0	3	25	0	3	0	0	0	11	0	0	14	1	57
2022	San Antonio	San Antonio-2	TRAP1	2022-09-30	11	0	7	53	7	18	5	0	1	69	0	0	8	5	173
2022	San Antonio	San Antonio-2	TRAP3	2022-09-30	11	0	9	18	0	7	5	0	1	30	0	0	1	5	76
2022	San Antonio	San Antonio-1	TRAP2	2022-10-07	7	0	1	29	0	6	0	0	0	37	0	0	9	1	83
2022	San Antonio	San Antonio-1	TRAP1	2022-10-07	7	0	3	30	0	5	0	0	0	6	0	0	19	0	63
2022	San Antonio	San Antonio-2	TRAP1	2022-10-07	7	0	1	29	0	2	0	0	0	17	0	0	2	0	51
2022	San Antonio	San Antonio-2	TRAP3	2022-10-07	7	0	1	9	1	2	1	0	1	8	0	0	3	1	27
2022	San Antonio	San Antonio-1	TRAP2	2022-10-13	6	0	3	42	0	7	0	0	1	14	0	0	5	1	73
2022	San Antonio	San Antonio-1	TRAP1	2022-10-13	6	0	0	25	1	2	0	0	0	1	0	0	2	0	31
2022	San Antonio	San Antonio-2	TRAP1	2022-10-13	6	0	3	15	0	7	1	0	10	10	0	0	1	0	47
2022	San Antonio	San Antonio-2	TRAP3	2022-10-13	6	0	1	2	1	0	0	0	1	2	0	0	0	0	7
2022	San Antonio	San Antonio-1	TRAP2	2022-10-21	8	0	4	16	10	11	1	0	0	0	0	0	9	1	52
2022	San Antonio	San Antonio-1	TRAP1	2022-10-21	8	0	6	78	1	2	0	0	1	2	0	0	9	0	99
2022	San Antonio	San Antonio-2	TRAP1	2022-10-21	8	0	8	15	0	6	2	1	3	9	0	0	5	1	50
2022	San Antonio	San Antonio-2	TRAP3	2022-10-21	8	0	9	9	0	0	0	0	0	0	0	0	7	0	25
2022	San Antonio	San Antonio-1	TRAP2	2022-10-27	6	0	10	63	0	2	0	0	0	6	0	0	1	0	82
2022	San Antonio	San Antonio-1	TRAP1	2022-10-27	6	0	1	129	3	7	0	0	1	0	0	0	7	0	148
2022	San Antonio	San Antonio-2	TRAP1	2022-10-27	6	0	7	20	5	3	0	0	0	4	0	0	4	0	43
2022	San Antonio	San Antonio-2	TRAP3	2022-10-27	6	0	2	5	2	9	1	0	2	2	0	0	3	1	27
2022	South Texas	Private residence-1	TRAP2	2022-04-19	1	1	0	0	0	0	0	0	0	0	0	0	0	0	0
2022	South Texas	Private residence-2	TRAP2	2022-04-26	8	0	4	4	3	8	0	1	0	0	8	0	15	21	64
2022	South Texas	Private residence-2	TRAP1	2022-04-26	8	1	3	6	3	10	0	2	0	3	4	0	2	11	44
2022	South Texas	Private residence-1	TRAP2	2022-04-26	8	1	8	2	0	50	5	0	1	36	6	0	4	22	134
2022	South Texas	Private residence-1	TRAP1	2022-04-26	8	0	7	5	0	20	3	1	0	7	6	0	5	6	60
2022	South Texas	Private residence-2	TRAP2	2022-05-03	7	0	3	2	4	40	0	0	0	2	6	0	5	10	72
2022	South Texas	Private residence-2	TRAP1	2022-05-03	7	0	2	0	0	240	1	1	0	9	0	0	0	0	253
2022	South Texas	Private residence-1	TRAP2	2022-05-03	7	0	1	1	0	5	0	0	0	0	15	0	0	5	27
2022	South Texas	Private residence-1	TRAP1	2022-05-03	7	0	4	10	3	106	1	0	0	7	5	2	1	26	165
2022	South Texas	Private residence-2	TRAP2	2022-05-10	7	0	0	2	0	3	0	0	0	0	0	0	0	0	5
2022	South Texas	Private residence-2	TRAP1	2022-05-10	7	0	1	5	0	222	0	1	1	5	0	0	0	0	235
2022	South Texas	Private residence-1	TRAP2	2022-05-10	7	1	2	0	0	254	2	0	2	20	0	0	0	0	280
2022	South Texas	Private residence-1	TRAP1	2022-05-10	7	1	0	1	0	36	1	0	0	15	0	0	0	0	53
2022	South Texas	Private residence-2	TRAP2	2022-05-17	7	0	0	8	1	15	0	0	0	0	1	0	0	1	26
2022	South Texas	Private residence-2	TRAP1	2022-05-17	7	0	3	31	6	55	0	0	1	2	0	1	0	1	100
2022	South Texas	Private residence-1	TRAP2	2022-05-17	7	0	0	3	1	106	1	4	5	17	0	0	16	1	154
2022	South Texas	Private residence-1	TRAP1	2022-05-17	7	0	0	3	0	50	1	2	0	14	8	0	0	1	79
2022	South Texas	Private residence-2	TRAP2	2022-05-24	7	1	1	17	1	6	1	0	0	0	0	0	0	0	26
2022	South Texas	Private residence-2	TRAP1	2022-05-24	7	1	5	26	2	85	3	0	0	7	6	0	1	31	166
2022	South Texas	Private residence-1	TRAP2	2022-05-24	7	0	2	5	0	214	1	1	2	39	4	0	951	0	1219
2022	South Texas	Private residence-1	TRAP1	2022-05-24	7	0	3	0	0	21	1	0	2	23	1	0	445	0	496
2022	South Texas	Private residence-2	TRAP2	2022-05-31	7	0	3	44	2	326	5	0	0	1	2	0	111	1	495
2022	South Texas	Private residence-2	TRAP1	2022-05-31	7	4	4	43	3	443	0	0	1	7	5	0	40	0	546
2022	South Texas	Private residence-1	TRAP2	2022-05-31	7	1	4	3	1	837	5	0	1	13	2	0	11	0	877
2022	South Texas	Private residence-1	TRAP1	2022-05-31	7	0	1	3	3	62	3	0	1	7	1	0	2	2	85
2022	South Texas	Private residence-2	TRAP2	2022-06-07	7	3	2	32	0	88	0	0	1	1	0	0	0	34	158
2022	South Texas	Private residence-2	TRAP1	2022-06-07	7	4	1	63	7	213	1	2	1	4	2	0	6	1	301
2022	South Texas	Private residence-1	TRAP2	2022-06-07	7	2	4	4	3	788	6	0	1	15	2	0	11	0	834
2022	South Texas	Private residence-1	TRAP1	2022-06-07	7	0	1	0	0	92	0	0	0	2	0	0	0	0	95
2022	South Texas	Private residence-2	TRAP2	2022-06-14	7	1	1	17	1	6	1	0	0	0	0	0	0	0	26
2022	South Texas	Private residence-2	TRAP1	2022-06-14	7	3	23	17	5	85	0	0	0	3	0	2	16	0	151
2022	South Texas	Private residence-1	TRAP2	2022-06-14	7	1	12	3	0	91	5	0	3	6	0	0	0	2	122
2022	South Texas	Private residence-1	TRAP1	2022-06-14	7	0	10	4	6	26	7	0	0	2	0	0	7	5	67
2022	South Texas	Private residence-2	TRAP2	2022-06-21	7	0	0	7	0	77	0	0	0	2	9	0	25	0	120
2022	South Texas	Private residence-2	TRAP1	2022-06-21	7	4	1	11	2	148	4	1	0	8	15	0	18	0	208
2022	South Texas	Private residence-1	TRAP2	2022-06-21	7	0	4	12	2	82	5	0	0	23	13	0	20	2	163
2022	South Texas	Private residence-1	TRAP1	2022-06-21	7	2	1	3	0	11	3	0	3	13	9	0	0	3	46
2022	South Texas	Private residence-2	TRAP2	2022-06-28	7	3	0	11	0	16	0	1	0	0	6	0	4	2	40
2022	South Texas	Private residence-2	TRAP1	2022-06-28	7	3	3	35	7	61	1	0	3	0	16	0	9	0	135
2022	South Texas	Private residence-1	TRAP2	2022-06-28	7	1	2	7	0	109	0	0	5	50	41	0	10	1	225
2022	South Texas	Private residence-1	TRAP1	2022-06-28	7	0	0	3	0	13	2	0	5	22	5	0	7	1	58
2022	South Texas	Private residence-1	TRAP2	2022-07-05	7	2	1	2	0	78	1	2	3	21	55	0	11	4	178
2022	South Texas	Private residence-1	TRAP1	2022-07-05	7	1	1	1	0	12	1	0	3	16	8	1	6	0	49
2022	South Texas	Private residence-3	TRAP2	2022-07-12	7	0	0	4	1	2	0	0	1	2	2	0	0	1	13
2022	South Texas	Private residence-3	TRAP1	2022-07-12	7	0	4	6	1	12	0	0	0	28	8	0	48	0	107
2022	South Texas	Private residence-1	TRAP2	2022-07-12	7	0	1	3	2	36	1	0	1	22	18	0	6	0	90
2022	South Texas	Private residence-1	TRAP1	2022-07-12	7	0	0	0	0	8	2	0	3	8	6	1	7	3	38
2022	South Texas	Private residence-3	TRAP2	2022-07-19	7	0	1	1	0	2	0	0	0	3	0	0	6	1	14
2022	South Texas	Private residence-3	TRAP1	2022-07-19	7	0	15	7	0	7	1	0	0	11	10	1	130	0	182
2022	South Texas	Private residence-1	TRAP2	2022-07-19	7	1	4	1	2	43	1	1	2	30	11	0	3	0	98
2022	South Texas	Private residence-1	TRAP1	2022-07-19	7	1	3	1	0	11	0	0	1	10	0	2	1	0	29
2022	South Texas	Private residence-3	TRAP2	2022-07-26	7	0	0	0	0	0	0	0	0	0	0	0	0	0	0
2022	South Texas	Private residence-3	TRAP1	2022-07-26	7	1	5	5	0	28	0	0	1	35	8	0	159	0	241
2022	South Texas	Private residence-1	TRAP2	2022-07-26	7	0	9	1	0	76	1	0	4	63	9	0	26	0	189
2022	South Texas	Private residence-1	TRAP1	2022-07-26	7	2	3	9	0	24	0	0	0	25	3	2	20	0	86
2022	South Texas	Private residence-3	TRAP2	2022-08-02	7	0	9	11	34	5	0	0	1	4	0	0	55	0	119
2022	South Texas	Private residence-3	TRAP1	2022-08-02	7	2	31	8	79	11	1	0	0	19	4	0	81	0	234
2022	South Texas	Private residence-1	TRAP2	2022-08-02	7	0	4	2	0	109	0	0	0	49	4	1	26	1	196
2022	South Texas	Private residence-1	TRAP1	2022-08-02	7	1	2	1	0	24	1	0	1	20	1	3	6	0	59
2022	South Texas	Private residence-3	TRAP2	2022-08-09	7	0	1	1	3	2	0	0	0	1	1	0	13	1	23
2022	South Texas	Private residence-3	TRAP1	2022-08-09	7	3	27	10	4	17	1	1	1	13	2	1	75	37	189
2022	South Texas	Private residence-1	TRAP2	2022-08-09	7	0	3	6	0	101	0	2	2	23	1	0	172	1	311
2022	South Texas	Private residence-1	TRAP1	2022-08-09	7	0	1	1	0	8	1	0	1	5	9	0	33	98	157
2022	South Texas	Private residence-3	TRAP2	2022-08-16	7	0	1	0	0	6	0	0	0	0	0	0	21	3	31
2022	South Texas	Private residence-3	TRAP1	2022-08-16	7	0	10	5	0	29	2	0	0	13	6	0	129	0	194
2022	South Texas	Private residence-1	TRAP2	2022-08-16	7	0	1	0	0	74	0	0	0	16	0	0	264	1	356
2022	South Texas	Private residence-1	TRAP1	2022-08-16	7	0	0	1	0	22	1	0	0	8	0	0	217	1	250
2022	South Texas	Private residence-3	TRAP2	2022-08-23	7	0	0	0	0	0	0	0	0	2	0	0	0	0	2
2022	South Texas	Private residence-3	TRAP1	2022-08-23	7	0	25	11	4	47	2	0	4	11	4	0	91	5	204
2022	South Texas	Private residence-1	TRAP2	2022-08-23	7	1	7	2	0	373	0	2	2	27	5	1	616	1	1036
2022	South Texas	Private residence-1	TRAP1	2022-08-23	7	0	4	3	0	117	0	0	4	7	3	2	374	0	514
2022	South Texas	Private residence-3	TRAP2	2022-08-30	7	0	25	0	68	35	0	1	1	6	1	0	36	24	197
2022	South Texas	Private residence-3	TRAP1	2022-08-30	7	0	15	19	2	30	4	0	1	4	4	1	49	2	131
2022	South Texas	Private residence-1	TRAP2	2022-08-30	7	0	6	13	36	165	9	2	0	18	4	1	46	6	306
2022	South Texas	Private residence-1	TRAP1	2022-08-30	7	0	0	7	3	30	1	0	1	6	5	4	29	0	86
2022	South Texas	Private residence-3	TRAP2	2022-09-04	5	0	8	15	4	16	0	0	0	0	2	0	53	15	113
2022	South Texas	Private residence-3	TRAP1	2022-09-04	5	0	2	10	0	57	0	0	1	2	1	1	106	2	182
2022	South Texas	Private residence-1	TRAP2	2022-09-04	5	0	4	9	0	55	1	2	2	12	0	1	80	191	357
2022	South Texas	Private residence-1	TRAP1	2022-09-04	5	0	2	5	0	24	1	0	2	1	2	0	129	67	233
2022	South Texas	Private residence-3	TRAP2	2022-09-13	9	0	2	21	5	51	3	0	0	1	4	0	69	22	178
2022	South Texas	Private residence-3	TRAP1	2022-09-13	9	0	2	10	0	21	4	0	0	4	3	0	68	54	166
2022	South Texas	Private residence-1	TRAP2	2022-09-13	9	0	4	8	0	73	4	0	0	5	0	0	519	1	614
2022	South Texas	Private residence-1	TRAP1	2022-09-13	9	0	0	3	2	30	0	0	1	1	0	0	498	0	535
2022	South Texas	Private residence-3	TRAP2	2022-09-20	7	0	10	61	14	53	1	0	1	10	3	1	74	1	229
2022	South Texas	Private residence-3	TRAP1	2022-09-20	7	0	2	18	2	22	6	0	4	5	2	0	103	2	166
2022	South Texas	Private residence-1	TRAP2	2022-09-20	7	0	0	23	0	0	1	1	5	13	4	1	41	5	94
2022	South Texas	Private residence-1	TRAP1	2022-09-20	7	0	0	10	0	33	1	0	0	3	2	1	90	0	140
2022	South Texas	Private residence-3	TRAP2	2022-09-25	5	0	7	48	2	28	1	0	0	0	5	0	30	1	122
2022	South Texas	Private residence-3	TRAP1	2022-09-25	5	0	10	23	6	20	4	0	2	4	3	0	59	4	135
2022	South Texas	Private residence-1	TRAP2	2022-09-25	5	0	1	23	2	50	1	1	2	24	0	0	17	10	131
2022	South Texas	Private residence-1	TRAP1	2022-09-25	5	0	0	7	2	34	2	1	1	2	0	0	19	10	78
2022	South Texas	Private residence-3	TRAP2	2022-10-04	9	1	0	7	0	8	2	0	0	2	0	0	29	0	48
2022	South Texas	Private residence-3	TRAP1	2022-10-04	9	0	2	31	0	32	1	2	0	2	0	0	30	4	104
2022	South Texas	Private residence-1	TRAP2	2022-10-04	9	0	0	2	6	19	0	0	2	7	0	0	38	0	74
2022	South Texas	Private residence-1	TRAP1	2022-10-04	9	0	0	6	4	20	1	0	1	1	0	0	34	0	67
2022	South Texas	Private residence-3	TRAP2	2022-10-14	10	0	6	20	9	15	1	0	2	0	1	0	23	3	80
2022	South Texas	Private residence-3	TRAP1	2022-10-14	10	0	2	13	4	20	4	0	1	5	0	0	18	3	70
2022	South Texas	Private residence-1	TRAP2	2022-10-14	10	0	0	18	3	61	4	0	0	10	0	0	47	13	156
2022	South Texas	Private residence-1	TRAP1	2022-10-14	10	0	1	12	1	27	1	0	0	1	0	2	46	11	102
2022	South Texas	Private residence-3	TRAP2	2022-10-18	4	0	3	16	2	12	9	0	0	0	0	0	28	6	76
2022	South Texas	Private residence-3	TRAP1	2022-10-18	4	0	2	11	0	9	0	0	4	1	0	0	53	5	85
2022	South Texas	Private residence-1	TRAP2	2022-10-18	4	0	3	12	0	30	0	0	0	8	0	0	5	1	59
2022	South Texas	Private residence-1	TRAP1	2022-10-18	4	0	0	2	1	0	0	1	0	2	0	1	3	3	13
2022	South Texas	Private residence-3	TRAP2	2022-10-25	7	0	0	6	3	8	3	0	0	0	0	0	5	2	27
2022	South Texas	Private residence-3	TRAP1	2022-10-25	7	0	2	6	0	11	2	0	2	5	0	0	37	2	67
2022	South Texas	Private residence-1	TRAP2	2022-10-25	7	0	3	11	2	17	1	0	4	12	0	1	2	2	55
2022	South Texas	Private residence-1	TRAP1	2022-10-25	7	0	2	2	2	17	2	0	0	5	0	0	4	6	40
2022	South Texas	Private residence-3	TRAP2	2022-11-02	8	0	1	5	6	4	0	0	0	0	0	0	2	0	18
2022	South Texas	Private residence-3	TRAP1	2022-11-02	8	0	0	9	5	11	1	0	2	2	1	0	27	2	60
2022	South Texas	Private residence-1	TRAP2	2022-11-02	8	0	2	6	23	16	1	0	0	4	1	0	16	5	74
2022	South Texas	Private residence-1	TRAP1	2022-11-02	8	0	0	8	5	0	1	0	0	2	0	0	23	0	39
2022	South Texas	Private residence-3	TRAP2	2022-11-08	6	0	0	1	3	1	1	0	0	1	0	0	2	0	9
2022	South Texas	Private residence-3	TRAP1	2022-11-08	6	0	6	3	2	4	3	0	0	4	0	1	1	5	29
2022	South Texas	Private residence-1	TRAP2	2022-11-08	6	0	1	0	0	2	0	0	0	3	0	0	145	0	151
2022	South Texas	Private residence-1	TRAP1	2022-11-08	6	0	0	0	2	8	0	0	0	3	0	1	196	1	211
2022	South Texas	Private residence-3	TRAP2	2022-11-16	8	0	1	2	1	4	0	0	0	0	0	0	5	0	13
2022	South Texas	Private residence-3	TRAP1	2022-11-16	8	0	0	0	3	8	6	0	0	1	1	0	41	4	64
2022	South Texas	Private residence-1	TRAP2	2022-11-16	8	0	0	1	0	8	0	0	0	2	0	0	7	11	29
2022	South Texas	Private residence-1	TRAP1	2022-11-16	8	0	2	0	1	14	4	0	1	6	0	0	13	4	45
2022	South Texas	Private residence-1	TRAP2	2022-11-23	7	0	0	1	3	0	0	0	0	0	0	0	0	0	4
2022	South Texas	Private residence-1	TRAP1	2022-11-23	7	0	0	0	0	0	0	0	0	0	0	0	0	0	0
2022	South Texas	Private residence-3	TRAP2	2022-11-23	7	0	0	2	3	0	0	0	0	0	0	0	0	0	5
2022	South Texas	Private residence-3	TRAP1	2022-11-23	7	0	0	0	2	2	1	0	0	0	0	0	0	0	5
2022	South Texas	Private residence-1	TRAP2	2022-11-30	7	0	0	1	1	1	2	1	0	1	0	0	179	0	186
2022	South Texas	Private residence-1	TRAP1	2022-11-30	7	0	2	0	0	1	0	0	0	2	0	3	172	1	181
2022	South Texas	Private residence-3	TRAP2	2022-11-30	7	0	0	3	2	3	1	0	0	1	0	0	5	3	18
2022	South Texas	Private residence-3	TRAP1	2022-11-30	7	0	19	1	5	0	0	0	0	5	0	0	11	3	44
2022	South Texas	Private residence-3	TRAP2	2022-12-06	6	0	2	0	1	2	0	0	0	0	15	0	1	0	21
2022	South Texas	Private residence-3	TRAP1	2022-12-06	6	0	0	2	1	61	0	0	0	1	1	0	5	2	73
2022	South Texas	Private residence-1	TRAP2	2022-12-06	6	0	0	1	1	4	0	0	0	0	11	0	3	1	21
2022	South Texas	Private residence-1	TRAP1	2022-12-06	6	0	0	0	0	2	0	0	1	0	2	0	3	2	10
2022	South Texas	Private residence-3	TRAP2	2022-12-13	7	0	0	0	2	2	0	0	0	1	2	0	2	1	10
2022	South Texas	Private residence-3	TRAP1	2022-12-13	7	0	0	3	5	3	0	0	0	4	1	1	8	3	28
2022	South Texas	Private residence-1	TRAP2	2022-12-13	7	0	0	3	3	11	0	0	0	0	0	1	5	0	23
2022	South Texas	Private residence-1	TRAP1	2022-12-13	7	0	0	1	6	8	0	0	0	2	0	1	11	1	30
2022	South Texas	Private residence-3	TRAP2	2022-12-20	7	0	0	0	6	1	0	0	0	0	0	0	0	1	8
2022	South Texas	Private residence-3	TRAP1	2022-12-20	7	0	0	1	4	2	0	0	0	0	0	0	1	0	8
2022	South Texas	Private residence-1	TRAP2	2022-12-20	7	0	0	2	5	3	0	0	0	2	0	0	3	5	20
2022	South Texas	Private residence-1	TRAP1	2022-12-20	7	0	0	1	0	0	0	0	0	1	0	0	1	0	3
2022	South Texas	Private residence-3	TRAP2	2022-12-28	8	0	1	0	3	0	0	0	0	0	1	0	2	1	8
2022	South Texas	Private residence-3	TRAP1	2022-12-28	8	0	0	1	5	1	0	0	0	0	0	0	1	1	9
2022	South Texas	Private residence-1	TRAP2	2022-12-28	8	0	0	0	5	0	0	0	0	0	0	0	0	0	5
2022	South Texas	Private residence-1	TRAP1	2022-12-28	8	0	0	1	1	0	0	0	0	0	0	1	0	0	3
2022	South Texas	Private residence-3	TRAP2	2023-01-04	7	0	0	3	2	13	0	0	0	1	0	0	3	3	25
2022	South Texas	Private residence-3	TRAP1	2023-01-04	7	0	0	4	6	5	0	0	0	0	1	2	0	1	19
2022	South Texas	Private residence-1	TRAP2	2023-01-04	7	0	0	2	9	2	0	0	0	2	2	1	3	3	24
2022	South Texas	Private residence-1	TRAP1	2023-01-04	7	0	0	0	5	1	0	0	0	2	0	1	5	2	16
2022	South Texas	Private residence-3	TRAP2	2023-01-11	7	0	0	2	5	0	0	0	0	1	0	1	1	3	13
2022	South Texas	Private residence-3	TRAP1	2023-01-11	7	0	3	2	5	2	1	0	0	0	1	0	0	0	14
2022	South Texas	Private residence-1	TRAP2	2023-01-11	7	0	0	0	8	3	0	0	0	10	0	0	3	1	25
2022	South Texas	Private residence-1	TRAP1	2023-01-11	7	0	1	1	13	6	1	0	0	1	1	1	2	0	27
2022	South Texas	Private residence-3	TRAP2	2023-01-17	6	0	0	1	7	1	0	0	0	1	0	0	0	1	11
2022	South Texas	Private residence-3	TRAP1	2023-01-17	6	0	0	1	2	1	0	0	0	0	1	0	1	1	7
2022	South Texas	Private residence-1	TRAP2	2023-01-17	6	0	2	4	45	5	0	0	0	0	1	0	3	4	64
2022	South Texas	Private residence-1	TRAP1	2023-01-17	6	0	0	7	26	3	0	0	0	1	1	0	0	1	39
2022	South Texas	Private residence-3	TRAP2	2023-01-24	7	0	2	2	12	1	0	0	0	0	1	0	0	2	20
2022	South Texas	Private residence-3	TRAP1	2023-01-24	7	0	1	6	35	2	1	0	0	1	1	0	0	0	47
2022	South Texas	Private residence-1	TRAP2	2023-01-24	7	0	4	4	27	0	0	0	0	0	2	1	0	0	38
2022	South Texas	Private residence-1	TRAP1	2023-01-24	7	0	1	2	7	0	0	0	0	1	0	0	0	3	14
2022	South Texas	Private residence-3	TRAP2	2023-01-31	7	0	0	3	7	4	0	0	0	0	2	1	1	1	19
2022	South Texas	Private residence-3	TRAP1	2023-01-31	7	0	2	3	1	0	0	0	0	0	1	0	2	4	13
2022	South Texas	Private residence-1	TRAP2	2023-01-31	7	0	0	3	33	3	0	0	0	2	1	0	0	1	43
2022	South Texas	Private residence-1	TRAP1	2023-01-31	7	0	0	3	25	2	0	0	0	1	1	0	0	0	32
2022	South Texas	Private residence-3	TRAP2	2023-02-07	7	0	0	0	2	0	0	0	0	0	0	0	1	0	3
2022	South Texas	Private residence-3	TRAP1	2023-02-07	7	0	0	0	3	0	0	0	0	3	0	0	1	2	9
2022	South Texas	Private residence-1	TRAP2	2023-02-07	7	0	0	3	15	9	0	0	0	0	1	0	0	2	30
2022	South Texas	Private residence-1	TRAP1	2023-02-07	7	0	0	5	21	3	0	0	0	0	0	0	0	2	31
2022	South Texas	Private residence-3	TRAP2	2023-02-15	8	0	1	1	1	1	0	0	0	0	0	0	0	0	4
2022	South Texas	Private residence-3	TRAP1	2023-02-15	8	0	2	0	9	4	1	0	0	0	0	0	9	1	26
2022	South Texas	Private residence-1	TRAP2	2023-02-15	8	0	0	6	16	7	0	0	0	4	1	0	3	1	38
2022	South Texas	Private residence-1	TRAP1	2023-02-15	8	0	0	9	23	3	0	0	0	1	1	1	2	0	40
2022	South Texas	Private residence-3	TRAP2	2023-02-21	6	0	2	2	1	4	0	0	0	1	0	0	1	1	12
2022	South Texas	Private residence-3	TRAP1	2023-02-21	6	0	3	6	11	6	1	0	0	1	4	0	7	4	43
2022	South Texas	Private residence-1	TRAP2	2023-02-21	6	0	1	1	14	10	1	0	0	4	2	1	0	3	37
2022	South Texas	Private residence-1	TRAP1	2023-02-21	6	0	1	3	18	7	0	0	0	2	1	0	1	1	34
2022	South Texas	Private residence-3	TRAP2	2023-02-28	7	0	2	5	0	10	1	0	1	4	0	0	0	0	23
2022	South Texas	Private residence-3	TRAP1	2023-02-28	7	0	10	3	4	9	1	0	0	2	0	0	14	8	51
2022	South Texas	Private residence-1	TRAP2	2023-02-28	7	0	3	15	10	22	2	0	1	6	6	1	0	3	69
2022	South Texas	Private residence-1	TRAP1	2023-02-28	7	0	0	3	5	3	0	0	0	3	0	0	0	0	14
2022	South Texas	Private residence-3	TRAP2	2023-03-07	7	0	1	1	2	9	0	0	0	3	0	0	1	2	19
2022	South Texas	Private residence-3	TRAP1	2023-03-07	7	0	2	7	0	6	2	0	0	4	2	1	7	8	39
2022	South Texas	Private residence-1	TRAP2	2023-03-07	7	0	9	12	1	10	5	0	0	2	9	1	1	2	52
2022	South Texas	Private residence-1	TRAP1	2023-03-07	7	0	4	5	2	18	0	0	0	6	1	0	2	2	40
2022	South Texas	Private residence-3	TRAP2	2023-03-14	7	0	10	4	0	5	1	0	1	5	4	0	2	2	34
2022	South Texas	Private residence-3	TRAP1	2023-03-14	7	0	8	0	2	11	2	0	1	8	0	0	13	1	46
2022	South Texas	Private residence-1	TRAP2	2023-03-14	7	0	3	6	6	23	0	1	1	4	3	0	2	0	49
2022	South Texas	Private residence-1	TRAP1	2023-03-14	7	0	11	0	0	13	8	0	1	6	25	2	3	0	69
2022	South Texas	Private residence-3	TRAP2	2023-03-22	8	0	1	4	1	10	0	0	0	2	1	1	2	0	22
2022	South Texas	Private residence-3	TRAP1	2023-03-22	8	0	4	1	1	9	3	0	0	5	1	0	9	9	42
2022	South Texas	Private residence-1	TRAP2	2023-03-22	8	0	0	1	0	31	0	0	1	1	3	3	9	1	50
2022	South Texas	Private residence-1	TRAP1	2023-03-22	8	1	7	5	6	45	9	1	0	1	10	2	0	1	87
2022	South Texas	Private residence-3	TRAP2	2023-03-28	6	0	25	3	4	10	0	0	1	4	1	0	5	0	53
2022	South Texas	Private residence-3	TRAP1	2023-03-28	6	0	12	4	2	48	8	0	0	10	5	0	24	3	116
2022	South Texas	Private residence-1	TRAP2	2023-03-28	6	1	8	12	2	101	2	1	1	29	4	1	5	1	167
2022	South Texas	Private residence-1	TRAP1	2023-03-28	6	0	8	5	4	55	9	1	1	7	2	0	2	0	94
2022	South Texas	Private residence-3	TRAP2	2023-04-04	7	0	9	2	2	19	0	0	2	0	2	0	7	0	43
2022	South Texas	Private residence-3	TRAP1	2023-04-04	7	0	3	9	3	36	3	0	0	0	5	0	14	8	81
2022	South Texas	Private residence-1	TRAP2	2023-04-04	7	1	2	10	3	76	0	0	1	4	2	1	33	3	135
2022	South Texas	Private residence-1	TRAP1	2023-04-04	7	0	0	3	6	22	6	0	2	3	3	0	13	0	58
2022	South Texas	Private residence-3	TRAP2	2023-04-10	6	0	1	3	3	5	0	0	0	0	0	0	13	1	26
2022	South Texas	Private residence-3	TRAP1	2023-04-10	6	0	3	0	0	12	0	0	0	0	0	0	0	2	17
2022	South Texas	Private residence-1	TRAP2	2023-04-10	6	0	3	2	2	94	1	0	0	3	0	1	28	0	134
2022	South Texas	Private residence-1	TRAP1	2023-04-10	6	1	1	4	2	33	0	0	0	1	3	3	87	0	134
2023	South Texas	Private residence-1	TRAP2A	2023-04-18	7	0	8	3	0	213	0	1	0	1	1	1	103	0	331
2023	South Texas	Private residence-1	TRAP4	2023-04-18	7	0	1	0	0	5	1	0	0	1	0	0	0	0	8
2023	South Texas	Private residence-1	TRAP6	2023-04-18	7	0	1	7	1	74	0	0	1	3	1	1	139	0	228
2023	South Texas	Private residence-4	TRAP2A	2023-04-18	8	1	5	5	0	215	0	0	0	0	0	0	105	0	330
2023	South Texas	Private residence-4	TRAP4	2023-04-18	8	0	1	1	2	32	0	0	0	0	0	0	173	0	209
2023	South Texas	Private residence-4	TRAP6	2023-04-18	8	0	4	1	1	183	0	0	0	0	0	0	33	0	222
2023	South Texas	Bentsen-Rio Grande Valley State Park -1	TRAP2A	2023-04-18	8	0	2	6	17	8	0	0	0	0	0	0	0	0	33
2023	South Texas	Bentsen-Rio Grande Valley State Park -1	TRAP4	2023-04-18	8	0	3	0	7	11	0	0	0	0	0	0	1	0	22
2023	South Texas	Bentsen-Rio Grande Valley State Park -1	TRAP6	2023-04-18	8	0	0	3	0	17	1	0	0	0	0	0	7	1	29
2023	South Texas	Bentsen-Rio Grande Valley State Park -2	TRAP2A	2023-04-18	8	19	9	45	6	287	1	0	1	2	0	0	9	2	362
2023	South Texas	Bentsen-Rio Grande Valley State Park -2	TRAP4	2023-04-18	8	7	0	9	9	184	0	1	1	2	0	0	12	0	218
2023	South Texas	Bentsen-Rio Grande Valley State Park -2	TRAP6	2023-04-18	8	4	5	9	9	73	0	0	0	1	0	0	25	1	123
2023	South Texas	Resaca De La Palma State Park	TRAP2A	2023-04-21	12	13	8	98	0	184	1	3	2	18	0	0	32	1	347
2023	South Texas	Resaca De La Palma State Park	TRAP4	2023-04-21	12	5	15	5	48	134	0	2	0	3	0	0	9	39	255
2023	South Texas	Resaca De La Palma State Park	TRAP6	2023-04-21	12	3	0	18	43	123	1	0	0	1	3	1	12	0	202
2023	South Texas	Estero Llano Grande State Park	TRAP2A	2023-04-17	7	5	16	2	3	141	3	1	1	2	0	12	5	1	187
2023	South Texas	Estero Llano Grande State Park	TRAP4	2023-04-17	7	0	15	2	16	314	0	0	0	2	1	0	4	0	354
2023	South Texas	Estero Llano Grande State Park	TRAP6	2023-04-17	7	2	28	0	70	294	0	0	0	0	0	3	5	0	400
2023	South Texas	Private residence-1	TRAP2A	2023-04-25	7	0	2	0	0	74	0	1	0	0	4	0	61	2	144
2023	South Texas	Private residence-1	TRAP4	2023-04-25	7	0	0	0	0	2	0	0	0	0	0	0	0	0	2
2023	South Texas	Private residence-1	TRAP6	2023-04-25	7	0	0	1	0	41	0	0	0	2	0	1	13	1	59
2023	South Texas	Private residence-4	TRAP2A	2023-04-25	7	0	1	0	0	59	1	0	0	0	0	0	54	2	117
2023	South Texas	Private residence-4	TRAP4	2023-04-25	7	0	2	1	2	23	0	0	0	0	0	0	13	0	41
2023	South Texas	Private residence-4	TRAP6	2023-04-25	7	0	2	2	0	45	0	0	0	0	2	1	12	33	97
2023	South Texas	Bentsen-Rio Grande Valley State Park -1	TRAP2A	2023-04-25	7	0	12	34	101	89	0	0	0	3	3	0	5	1	248
2023	South Texas	Bentsen-Rio Grande Valley State Park -1	TRAP4	2023-04-25	7	2	13	5	98	133	0	0	0	1	1	0	12	23	286
2023	South Texas	Bentsen-Rio Grande Valley State Park -1	TRAP6	2023-04-25	7	3	5	4	70	99	0	0	0	0	2	2	8	45	235
2023	South Texas	Bentsen-Rio Grande Valley State Park -2	TRAP2A	2023-04-25	7	17	7	29	0	249	1	0	1	1	0	0	3	72	363
2023	South Texas	Bentsen-Rio Grande Valley State Park -2	TRAP4	2023-04-25	7	5	5	5	53	152	0	0	0	0	0	0	0	1	216
2023	South Texas	Bentsen-Rio Grande Valley State Park -2	TRAP6	2023-04-25	7	1	3	7	35	114	0	0	0	2	0	0	0	0	161
2023	South Texas	Resaca De La Palma State Park	TRAP2A	2023-04-27	6	0	0	36	14	2	0	0	0	11	0	0	13	0	76
2023	South Texas	Resaca De La Palma State Park	TRAP4	2023-04-27	6	0	1	1	20	22	0	0	0	0	0	0	8	0	52
2023	South Texas	Resaca De La Palma State Park	TRAP6	2023-04-27	6	0	5	9	21	156	0	0	0	1	0	3	5	1	201
2023	South Texas	Estero Llano Grande State Park	TRAP2A	2023-04-23	6	2	35	17	96	108	1	0	0	9	0	1	7	1	275
2023	South Texas	Estero Llano Grande State Park	TRAP4	2023-04-23	6	0	2	1	225	72	1	0	0	4	1	0	1	1	308
2023	South Texas	Estero Llano Grande State Park	TRAP6	2023-04-23	6	3	5	1	15	71	0	0	0	4	0	7	4	0	107
2023	South Texas	Private residence-1	TRAP2A	2023-05-02	7	0	0	0	0	11	0	0	0	0	0	0	0	0	11
2023	South Texas	Private residence-1	TRAP4	2023-05-02	7	0	0	0	0	2	0	0	0	0	0	0	0	0	2
2023	South Texas	Private residence-1	TRAP6	2023-05-02	7	0	0	0	2	53	0	0	1	0	1	0	1	0	58
2023	South Texas	Private residence-4	TRAP2A	2023-04-30	5	0	11	3	3	60	0	0	0	1	0	0	4	0	82
2023	South Texas	Private residence-4	TRAP4	2023-04-30	5	0	3	1	1	13	0	0	0	0	0	0	3	3	24
2023	South Texas	Private residence-4	TRAP6	2023-04-30	5	0	6	1	2	66	0	0	0	0	3	2	4	48	132
2023	South Texas	Bentsen-Rio Grande Valley State Park -1	TRAP2A	2023-04-30	5	0	4	16	26	44	2		0	0	3	0	7	1	103
2023	South Texas	Bentsen-Rio Grande Valley State Park -1	TRAP4	2023-04-30	5	1	1	3	0	35	0	0	0	0	0	0	4	2	45
2023	South Texas	Bentsen-Rio Grande Valley State Park -1	TRAP6	2023-04-30	5	0	4	3	9	88	0	0	0	1	0	2	4	0	111
2023	South Texas	Bentsen-Rio Grande Valley State Park -2	TRAP2A	2023-04-30	5	6	3	12	8	84	0	0	0	0	0	0	8	0	115
2023	South Texas	Bentsen-Rio Grande Valley State Park -2	TRAP4	2023-04-30	5	1	2	1	1	54	2	0	0	1	1	0	0	1	63
2023	South Texas	Bentsen-Rio Grande Valley State Park -2	TRAP6	2023-04-30	5	0	1	3	19	172	0	0	0	1	0	2	4	3	205
2023	South Texas	Estero Llano Grande State Park	TRAP2A	2023-04-29	6	1	16	5	9	43	0	0	0	7	0	3	6	2	91
2023	South Texas	Estero Llano Grande State Park	TRAP4	2023-04-29	6	0	6	1	3	61	0	0	0	2	1	0	0	5	79
2023	South Texas	Estero Llano Grande State Park	TRAP6	2023-04-29	6	0	5	2		40	0	0	0	2	0	3	4	2	58
2023	South Texas	Private residence-1	TRAP2A	2023-05-08	6	0	1	0	3	12	0	0	0	0	0	0	4	0	20
2023	South Texas	Private residence-1	TRAP4	2023-05-08	6	0	0	0	0	4	0	0	0	0	0	0	0	0	4
2023	South Texas	Private residence-1	TRAP6	2023-05-08	6	0	0	5	0	47	0	0	0	5	0	0	6	1	64
2023	South Texas	Private residence-4	TRAP2A	2023-05-08	8	0	0	0	14	73	0	0	0	0	0	0	3	0	90
2023	South Texas	Private residence-4	TRAP4	2023-05-08	8	0	2	4	23	37	0	0	0	0	0	0	0	1	67
2023	South Texas	Private residence-4	TRAP6	2023-05-08	8	0	10	5	26	33	1	0	0	0	1	3	3	2	84
2023	South Texas	Bentsen-Rio Grande Valley State Park -1	TRAP2A	2023-05-05	5	0	4	16	26	44	2	0	0	0	3	0	7	1	103
2023	South Texas	Bentsen-Rio Grande Valley State Park -1	TRAP4	2023-05-05	5	1	1	3	0	35	0	0	0	0	0	0	4	2	45
2023	South Texas	Bentsen-Rio Grande Valley State Park -1	TRAP6	2023-05-05	5	0	4	3	9	88	0	0	0	1	0	2	4	0	111
2023	South Texas	Bentsen-Rio Grande Valley State Park -2	TRAP2A	2023-05-05	5	0	3	12	8	84	0	0	0	0	0	0	8	0	115
2023	South Texas	Bentsen-Rio Grande Valley State Park -2	TRAP4	2023-05-05	5	0	2	1	1	54	2	0	0	1	1	0	0	1	63
2023	South Texas	Bentsen-Rio Grande Valley State Park -2	TRAP6	2023-05-05	5	1	1	3	19	172	0	0	0	1	0	2	4	3	205
2023	South Texas	Estero Llano Grande State Park	TRAP2A	2023-05-05	6	1	6	3	0	28	0	0	1	3	0	3	0	1	45
2023	South Texas	Estero Llano Grande State Park	TRAP4	2023-05-05	6	0	2	1	0	41	0	0	0	0	0	0	3	23	70
2023	South Texas	Estero Llano Grande State Park	TRAP6	2023-05-05	6	0	2	1	4	64	1	0	1	1	0	6	2	3	85
2023	South Texas	Private residence-1	TRAP2A	2023-05-12	4	0	5	7	12	27	0	0	2	2	8	0	4	0	67
2023	South Texas	Private residence-4	TRAP2A	2023-05-12	4	0	7	13	1	36	0	0	1	0	2	0	3	8	71
2023	South Texas	Private residence-4	TRAP4	2023-05-12	4	0	0	0	4	12	0	0	0	0	0	0	2	0	18
2023	South Texas	Private residence-4	TRAP6	2023-05-12	4	0	4	4	12	13	0	0	1	0	0	0	2	0	36
2023	South Texas	Bentsen-Rio Grande Valley State Park -1	TRAP2A	2023-05-12	7	0	7	45	1	112	2	0	0	2	0	0	2	1	172
2023	South Texas	Bentsen-Rio Grande Valley State Park -1	TRAP4	2023-05-12	7	0	8	15	15	84	1	0	0	1	5	0	18	3	150
2023	South Texas	Bentsen-Rio Grande Valley State Park -1	TRAP6	2023-05-12	7	0	6	3	0	106		0	0	2	0	0	4	0	121
2023	South Texas	Bentsen-Rio Grande Valley State Park -2	TRAP2A	2023-05-12	7	3	2	51	0	76	2	1	2	0	4	2	2	2	144
2023	South Texas	Bentsen-Rio Grande Valley State Park -2	TRAP4	2023-05-12	7	0	1	12	6	68	3	0	0	0	5	0	0	1	96
2023	South Texas	Bentsen-Rio Grande Valley State Park -2	TRAP6	2023-05-12	7	0	3	10	11	134	7	0	0	2	6	5	0	2	180
2023	South Texas	Resaca De La Palma State Park	TRAP2A	2023-05-10	13	1	2	5	5	50	3	0	3	22	0	0	4	0	94
2023	South Texas	Resaca De La Palma State Park	TRAP4	2023-05-10	13	3	13	5	6	89	4	0	1	3	0	0	9	4	134
2023	South Texas	Resaca De La Palma State Park	TRAP6	2023-05-10	13	0	5	3	12	152	0	0	1	10	0	2	9	1	195
2023	South Texas	Estero Llano Grande State Park	TRAP2A	2023-05-14	9	2	11	11	2	146	2	0	0	26	0	4	6	1	209
2023	South Texas	Estero Llano Grande State Park	TRAP4	2023-05-14	9	0	3	0	0	57	0	0	0	4	0	0	0	33	97
2023	South Texas	Estero Llano Grande State Park	TRAP6	2023-05-14	9	0	2	5	0	99	0	1	0	19	1	6	0	0	133
2023	South Texas	Private residence-1	TRAP2A	2023-05-17	5	0	0	3	2	25	0	1	0	2	3	0	123	1	160
2023	South Texas	Private residence-1	TRAP6	2023-05-17	9	0	4	3	0	119	0	0	4	0	2	0	32	0	164
2023	South Texas	Private residence-4	TRAP2A	2023-05-17	5	0	0	4	2	89	0	0	0	0	1	0	14	1	111
2023	South Texas	Private residence-4	TRAP4	2023-05-17	5	0	0	2	7	15	0	0	0	0	0	0	22	2	48
2023	South Texas	Private residence-4	TRAP6	2023-05-17	5	0	2	0	2	53	0	0	0	0	0	1	0	1	59
2023	South Texas	Bentsen-Rio Grande Valley State Park -1	TRAP2A	2023-05-17	5	0	3	7	1	21	1	1	0	2	1	0	4	0	41
2023	South Texas	Bentsen-Rio Grande Valley State Park -1	TRAP4	2023-05-17	5	0	3	3	4	19	0	0	0	0	0	0	4	0	33
2023	South Texas	Bentsen-Rio Grande Valley State Park -1	TRAP6	2023-05-17	5	0	0	3	5	122	0	1	0	0	0	1	46	30	208
2023	South Texas	Bentsen-Rio Grande Valley State Park -1	TRAP5	2023-05-17	5	0	0	0	0	0	0	0	0	0	0	0	0	0	0
2023	South Texas	Bentsen-Rio Grande Valley State Park -2	TRAP2A	2023-05-17	5	0	1	11	1	15	0	1	0	0	0	0	32	10	71
2023	South Texas	Bentsen-Rio Grande Valley State Park -2	TRAP4	2023-05-17	5	0	1	1	6	26	0	1	0	0	1	0	9	3	48
2023	South Texas	Bentsen-Rio Grande Valley State Park -2	TRAP6	2023-05-17	5	0	2	5	0	10	0	3	0	2	0	0	7	3	32
2023	South Texas	Resaca De La Palma State Park	TRAP2A	2023-05-18	8	1	7	21	14	61	4	2	1	20	1	0	28	1	160
2023	South Texas	Resaca De La Palma State Park	TRAP4	2023-05-18	8	3	8	11	8	85	3	0	1	2	0	0	72	1	191
2023	South Texas	Resaca De La Palma State Park	TRAP6	2023-05-18	8	0	7		12	123	0	0	0	9	0	0	31	1	183
2023	South Texas	Estero Llano Grande State Park	TRAP2A	2023-05-19	5	0	0	10	2	107	5	0	0	24	1	0	14	3	166
2023	South Texas	Estero Llano Grande State Park	TRAP6	2023-05-19	5	0	9	1	2	57	0	0	0	3	0	5	5	1	83
2023	South Texas	Private residence-1	TRAP2A	2023-05-24	7	0	2		1	176	0	0	2	8	0	20	31	0	240
2023	South Texas	Private residence-1	TRAP4	2023-05-24	7	0	10	4	0	43	1	1	1	1	0	1	21	0	83
2023	South Texas	Private residence-1	TRAP6	2023-05-24	7	0	0	4	9	101	0	0	0	6	1	0	14	0	135
2023	South Texas	Private residence-1	TRAP5	2023-05-24	7	2	8	3	0	92	0	0	1	3	1	0	53	0	161
2023	South Texas	Private residence-4	TRAP2A	2023-05-24	7	0	3	6	3	50	0	0	7	0	2	0	20	1	92
2023	South Texas	Private residence-4	TRAP4	2023-05-24	7	0	7	8	18	57	1	0	1	1	5	0	14	17	129
2023	South Texas	Private residence-4	TRAP6	2023-05-24	7	0	5	2	11	63	0	0	3	0	1	0		3	88
2023	South Texas	Private residence-4	TRAP5	2023-05-24	7	0	0	3	7	19	0	0	1	0	0	0	25	5	60
2023	South Texas	Bentsen-Rio Grande Valley State Park -1	TRAP2A	2023-05-24	7	0	3	36	1	66	3	0	3	1	4	0	24	1	142
2023	South Texas	Bentsen-Rio Grande Valley State Park -1	TRAP4	2023-05-24	7	0	1	5	5	23	2	0	0	0	0	0	6	2	44
2023	South Texas	Bentsen-Rio Grande Valley State Park -1	TRAP6	2023-05-24	7	0	3	11	4	123	2	0	0	0	3	1	9	0	156
2023	South Texas	Bentsen-Rio Grande Valley State Park -1	TRAP5	2023-05-24	7	0	21	36	10	180	1	0	4	1	3	0	27	3	286
2023	South Texas	Bentsen-Rio Grande Valley State Park -2	TRAP2A	2023-05-24	7	2	13	39	38	50	2	0	3	1	3	0	69	7	225
2023	South Texas	Bentsen-Rio Grande Valley State Park -2	TRAP4	2023-05-24	7	0	4	4	35	106	3	0	0	3	5	0	16	4	180
2023	South Texas	Bentsen-Rio Grande Valley State Park -2	TRAP6	2023-05-24	7	0	9	7	36	33	18	1	2	0	3	1	25	2	137
2023	South Texas	Bentsen-Rio Grande Valley State Park -2	TRAP5	2023-05-24	7	0	0	12	12	15	1		2	2	0	0	26	0	70
2023	South Texas	Resaca De La Palma State Park	TRAP2A	2023-05-28	10	1	13	22	13	107	17	1	6	12	0	0	52	0	243
2023	South Texas	Resaca De La Palma State Park	TRAP4	2023-05-28	10	8	9	2	8	84	22	1	4	3	0	0	42	7	182
2023	South Texas	Resaca De La Palma State Park	TRAP6	2023-05-28	10	3	8	4	28	135	0	0	2	0	1	1	89	5	273
2023	South Texas	Resaca De La Palma State Park	TRAP5	2023-05-28	10	1	11	18	15	105	1	1	0	2	0	0	40	3	196
2023	South Texas	Estero Llano Grande State Park	TRAP2A	2023-05-28	9	4	1	7	2	126	0	0	2	64	0	0	13	1	216
2023	South Texas	Estero Llano Grande State Park	TRAP4	2023-05-28	9	0	4	0	0	78	0	0	0	9	0	0	0	48	139
2023	South Texas	Estero Llano Grande State Park	TRAP6	2023-05-28	9	1	4	3	1	79	1	0	0	35	0	9	6	5	143
2023	South Texas	Private residence-1	TRAP2A	2023-06-02	9	0	21	3	5	58	0	0	5	17	0	0	13	1	123
2023	South Texas	Private residence-1	TRAP4	2023-06-02	9	0	2	1	2	105	2	0	1	4	0	57	19	1	194
2023	South Texas	Private residence-1	TRAP6	2023-06-02	9	0	0	2	3	49	1	0	2	2	2	0	15	1	77
2023	South Texas	Private residence-1	TRAP5	2023-06-02	9	2	1	1	3	118	0	0	0	11	1	0	88	10	233
2023	South Texas	Private residence-4	TRAP2A	2023-06-02	9	0	13	0	5	155	4	0	2	0	4	0	26	5	214
2023	South Texas	Private residence-4	TRAP4	2023-06-02	9	0	2	2	8	29	0	0	0	0	1	0	30	3	75
2023	South Texas	Private residence-4	TRAP6	2023-06-02	9	0	6	0	10	176	1	0	0	1		0	18	6	218
2023	South Texas	Private residence-4	TRAP5	2023-06-02	9	0	7	2	0	27	0	0	0	2	2	0	71	0	111
2023	South Texas	Bentsen-Rio Grande Valley State Park -1	TRAP2A	2023-06-02	9	0	6	19	5	35	1	0	0	1	1	0	1	0	69
2023	South Texas	Bentsen-Rio Grande Valley State Park -1	TRAP4	2023-06-02	9	0	1	1	0	21	1	0	0	0	1	0	4	1	30
2023	South Texas	Bentsen-Rio Grande Valley State Park -1	TRAP6	2023-06-02	9	0	7	11	6	96	0	0	0	2	0	2	0	1	125
2023	South Texas	Bentsen-Rio Grande Valley State Park -1	TRAP5	2023-06-02	9	1	6	7	22	72	0	0	3	3	9	0	42	2	166
2023	South Texas	Bentsen-Rio Grande Valley State Park -2	TRAP2A	2023-06-02	9	2	3	8	14	13	6	0	0	1	1	0	14	2	62
2023	South Texas	Bentsen-Rio Grande Valley State Park -2	TRAP4	2023-06-02	9	0	3	1	22	38	11	0	0	3	5	0	10	11	104
2023	South Texas	Bentsen-Rio Grande Valley State Park -2	TRAP6	2023-06-02	9	0	8	4	11	42	14	2	1	2	0	0	12	0	96
2023	South Texas	Bentsen-Rio Grande Valley State Park -2	TRAP5	2023-06-02	9	0	1	2	0	15	0	0	0	5	0	0	12	1	36
2023	South Texas	Resaca De La Palma State Park	TRAP2A	2023-05-31	3	0	2	6	3	8	2	0	0	1	0	0	70	3	95
2023	South Texas	Resaca De La Palma State Park	TRAP4	2023-05-31	3	0	1	0	0	5	12	0	0	0	0	0	26	1	45
2023	South Texas	Resaca De La Palma State Park	TRAP6	2023-05-31	3	0	2	0	7	9	0	0	0	0	0	0	47	0	65
2023	South Texas	Resaca De La Palma State Park	TRAP5	2023-05-31	3	0	2	0	5	16	0	0	0	0	0	0	67	0	90
2023	South Texas	Estero Llano Grande State Park	TRAP2A	2023-06-03	6	0	0	4	3	58	2	0	1	18	1	0	16	1	104
2023	South Texas	Estero Llano Grande State Park	TRAP4	2023-06-03	6	0	1	0	0	29	1	0	0	6	0	0	0	2	39
2023	South Texas	Estero Llano Grande State Park	TRAP6	2023-06-03	6	0	4	2	1	25	1	0	0	2	0	1	3	0	39
2023	South Texas	Estero Llano Grande State Park	TRAP5	2023-06-03	6	0	0	2	4	14	0	0	0	23	2	0	7	2	54
2023	South Texas	Private residence-1	TRAP2A	2023-06-10	8	0	10	10	0	34	1	0	0	7	0	0	55	2	119
2023	South Texas	Private residence-1	TRAP4	2023-06-10	8	1	2	3	0	106	0	0	4	12	2	23	24	0	176
2023	South Texas	Private residence-1	TRAP6	2023-06-10	8	0	12	0	0	33	0	0	2	10	1	2	39	0	99
2023	South Texas	Private residence-1	TRAP5	2023-06-10	8	2	14	1	1	54	1	0	0	4	0	0	49	1	125
2023	South Texas	Private residence-4	TRAP2A	2023-06-10	8	0	17	0	9	65	1	0	1	0	8	1	46	0	148
2023	South Texas	Private residence-4	TRAP4	2023-06-10	8	0	2	0	4	16	1	0	0	0	1	0	6	2	32
2023	South Texas	Private residence-4	TRAP6	2023-06-10	8	0	0	4	5	67	2	0	0	0	0	0	27	0	105
2023	South Texas	Private residence-4	TRAP5	2023-06-10	8	0	2	0	2	56	0	0	0	1	3	0	15	0	79
2023	South Texas	Bentsen-Rio Grande Valley State Park -1	TRAP2A	2023-06-10	8	0	7	11	1	51	0	1	1	0	61	0	6	1	140
2023	South Texas	Bentsen-Rio Grande Valley State Park -1	TRAP4	2023-06-10	8	0	2	3	4	28	2	0	0	1	18	0	10	1	69
2023	South Texas	Bentsen-Rio Grande Valley State Park -1	TRAP6	2023-06-10	8	1	5	7	12	87	3	1	1	0	2	4	13	6	141
2023	South Texas	Bentsen-Rio Grande Valley State Park -1	TRAP5	2023-06-10	8	0	14	12	9	94	0	0	0	2	31	3	25	0	190
2023	South Texas	Bentsen-Rio Grande Valley State Park -2	TRAP2A	2023-06-10	8	0	1	23	0	32	4	0	0	3	24	1	11	0	99
2023	South Texas	Bentsen-Rio Grande Valley State Park -2	TRAP4	2023-06-10	8	0	0	0	5	13	1	0	0	0	20	0	3	3	45
2023	South Texas	Bentsen-Rio Grande Valley State Park -2	TRAP6	2023-06-10	8	0	11	2	13	21	6	0	0	3	12	0	0	3	71
2023	South Texas	Bentsen-Rio Grande Valley State Park -2	TRAP5	2023-06-10	8	1	1	2	2	5	0	0	0	0	4	0	10	0	24
2023	South Texas	Resaca De La Palma State Park	TRAP2A	2023-06-08	8	1	2	1	0	18	2	1	1	6	0	0	32	1	64
2023	South Texas	Resaca De La Palma State Park	TRAP4	2023-06-08	8	0	8	2	0	53	10	0	0	3	0	0	22	16	114
2023	South Texas	Resaca De La Palma State Park	TRAP6	2023-06-08	8	0	5	1	3	30	0	0	0	0	2	3	36	2	82
2023	South Texas	Resaca De La Palma State Park	TRAP5	2023-06-08	8	0	0	0	5	15	1	0	0	0	1	0	7	0	29
2023	South Texas	Estero Llano Grande State Park	TRAP2A	2023-06-11	8	2	12	13	2	90	1	0	1	37	0	1	34	5	196
2023	South Texas	Estero Llano Grande State Park	TRAP4	2023-06-11	8	1	0	2	4	14	0	0	0	23	2	0	7	2	54
2023	South Texas	Estero Llano Grande State Park	TRAP6	2023-06-11	8	0	3	0	1	36	3	0	0	29	11	12	0	0	95
2023	South Texas	Private residence-1	TRAP2A	2023-06-17	7	0	19	23	0	17	0	0	1	23	1	0	5	3	92
2023	South Texas	Private residence-1	TRAP4	2023-06-17	7	2	5	3	1	77	1	0	3	18	0	26	12	7	153
2023	South Texas	Private residence-1	TRAP6	2023-06-17	7	2	14	4	1	15	0	0	0	16	4	3	7	2	66
2023	South Texas	Private residence-1	TRAP5	2023-06-17	7	2	22	7	0	44	1	0	1	7	0	1	7	4	94
2023	South Texas	Private residence-4	TRAP2A	2023-06-17	7	0	0	5	1	50	1	0	0	3	0	0	7	21	88
2023	South Texas	Private residence-4	TRAP4	2023-06-17	7	0	1	2	1	7	1	0	0	3	0	0	1	3	19
2023	South Texas	Private residence-4	TRAP6	2023-06-17	7	0	4	0	8	67	3	0	0	4	0	0	3	0	89
2023	South Texas	Private residence-4	TRAP5	2023-06-17	7	0	22	2	0	6	0	0	0	2	0	0	0	21	53
2023	South Texas	Bentsen-Rio Grande Valley State Park -1	TRAP2A	2023-06-17	7	0	10	27	0	15	1	0	3	4	0	0	3	145	208
2023	South Texas	Bentsen-Rio Grande Valley State Park -1	TRAP4	2023-06-17	7	0	11	13	1	53	1	0	1	2	0	0	9	78	169
2023	South Texas	Bentsen-Rio Grande Valley State Park -1	TRAP6	2023-06-17	7	2	13	8	24	117	3	1	1	0	10	2	10	0	189
2023	South Texas	Bentsen-Rio Grande Valley State Park -1	TRAP5	2023-06-17	7	0	12	17	17	126	0	0	0	2	0	0	15	71	260
2023	South Texas	Bentsen-Rio Grande Valley State Park -2	TRAP2A	2023-06-17	7	6	8	31	0	33	3	2	1	3	0	0	6	58	145
2023	South Texas	Bentsen-Rio Grande Valley State Park -2	TRAP4	2023-06-17	7	0	15	8	5	51	4	0	0	9	41	0	18	9	160
2023	South Texas	Bentsen-Rio Grande Valley State Park -2	TRAP6	2023-06-17	7	2	43	6	1	30	8	0	1	5	0	0	23	21	138
2023	South Texas	Bentsen-Rio Grande Valley State Park -2	TRAP5	2023-06-17	7	2	17	9	11	17	0	0	1	5	0	1	16	11	88
2023	South Texas	Resaca De La Palma State Park	TRAP2A	2023-06-14	6	11	5	8	0	84	6	2	8	11	0	0	64	14	202
2023	South Texas	Resaca De La Palma State Park	TRAP4	2023-06-14	6	4	0	0	0	0	0	0	0	0	0	0	0	0	0
2023	South Texas	Resaca De La Palma State Park	TRAP6	2023-06-14	6	1	24	3	0	128	1	0	0	21	0	0	9	0	186
2023	South Texas	Resaca De La Palma State Park	TRAP5	2023-06-14	6	0	11	21	2	133	1	0	0	7	0	0	22	6	203
2023	South Texas	Estero Llano Grande State Park	TRAP2A	2023-06-18	15	16	42	51	6	128	14	1	1	53	0	0	24	79	399
2023	South Texas	Estero Llano Grande State Park	TRAP4	2023-06-18	7	0	5	0	0	18	1	0	0	11	0	0	1	9	45
2023	South Texas	Estero Llano Grande State Park	TRAP6	2023-06-18	7	2	25	2	7	30	0	0	0	47	0	1	0	82	194
2023	South Texas	Estero Llano Grande State Park	TRAP5	2023-06-18	7	3	1	3	6	63	13	0	0	24	1	0	9	0	120
2023	South Texas	Private residence-1	TRAP2A	2023-06-24	7	1	40	35	0	149	6	0	2	102	7	0	11	2	354
2023	South Texas	Private residence-1	TRAP4	2023-06-24	7	2	6	8	2	50	0	0	2	30	3	12	3	0	116
2023	South Texas	Private residence-1	TRAP6	2023-06-24	7	6	19	2	2	29	0	0	1	69	0	2	17	3	144
2023	South Texas	Private residence-1	TRAP5	2023-06-24	7	0	12	4	14	19	0	0	0	17	0	1	15	2	84
2023	South Texas	Private residence-4	TRAP2A	2023-06-24	7	0	18	0	0	17	1	0	0	9	0	0	15	16	76
2023	South Texas	Private residence-4	TRAP4	2023-06-24	7	0	1	1	5	9	0	0	0	6	0	0	0	5	27
2023	South Texas	Private residence-4	TRAP5	2023-06-24	7	0	8	9	4	24	0	0	0	5	0	0	15	5	70
2023	South Texas	Bentsen-Rio Grande Valley State Park -1	TRAP2A	2023-06-29	12	0	65	17	5	35	4	1	8	2	0	1	2	25	165
2023	South Texas	Bentsen-Rio Grande Valley State Park -1	TRAP4	2023-06-29	12	0	0	19	1	69	8	1	0	9	1	0	119	77	304
2023	South Texas	Bentsen-Rio Grande Valley State Park -1	TRAP6	2023-06-29	12	0	61	12	7	78	3	0	4	8	0	5	61	128	367
2023	South Texas	Bentsen-Rio Grande Valley State Park -1	TRAP5	2023-06-29	12	0	56	18	2	155	7	0	1	13	0	2	64	128	446
2023	South Texas	Bentsen-Rio Grande Valley State Park -2	TRAP2A	2023-06-28	11	8	37	32	11	35	10	0	3	4	0	0	52	21	205
2023	South Texas	Bentsen-Rio Grande Valley State Park -2	TRAP4	2023-06-28	11	0	22	25	0	46	4	0	0	7	0	0	31	56	191
2023	South Texas	Bentsen-Rio Grande Valley State Park -2	TRAP6	2023-06-28	11	2	36	9	0	35	14	0	2	21	0	2	85	66	270
2023	South Texas	Bentsen-Rio Grande Valley State Park -2	TRAP5	2023-06-28	11	3	10	19	0	30	7	1	4	8	0	0	54	8	141
2023	South Texas	Resaca De La Palma State Park	TRAP2A	2023-06-22	8	7	38	40	9	90	4	1	12	18	0	0	84	24	320
2023	South Texas	Resaca De La Palma State Park	TRAP4	2023-06-22	8	3	26	4	5	48	7	0	2	6	0	0	26	53	177
2023	South Texas	Resaca De La Palma State Park	TRAP6	2023-06-22	8	2	49	8	67	90	3	0	7	13	0	0	89	12	338
2023	South Texas	Resaca De La Palma State Park	TRAP5	2023-06-22	8	1	7	15	81	77	0	0	1	2	3	0	21	0	207
2023	South Texas	Estero Llano Grande State Park	TRAP2A	2023-06-25	7	10	39	39	0	121	4	0	3	67	0	0	0	53	326
2023	South Texas	Estero Llano Grande State Park	TRAP4	2023-06-25	7	3	0	0	0	15	1	0	0	15	0	0	1	12	44
2023	South Texas	Estero Llano Grande State Park	TRAP6	2023-06-25	7	1	11	2	0	20	2	0	1	40	0	2	0	73	151
2023	South Texas	Estero Llano Grande State Park	TRAP5	2023-06-25	7	4	10	5	0	40	0	0	0	5	0	1	5	5	71
2023	South Texas	Estero Llano Grande State Park	TRAP2A	2023-06-29	4	9	27	13	1	64	1	0	2	23	0	0	22	31	184
2023	South Texas	Estero Llano Grande State Park	TRAP6	2023-06-29	4	0	12	1	0	25	1	0	1	25	0	0	1	0	66
2023	South Texas	Estero Llano Grande State Park	TRAP5	2023-06-29	4	0	6	7	5	42	3	0	0	6	0	0	1	22	92
2023	South Texas	Private residence-1	TRAP2A	2023-07-06	12	1	39	4	9	24	0	0	0	137	0	0	16	37	266
2023	South Texas	Private residence-1	TRAP4	2023-07-06	12	4	3	1	1	91	0	0	0	12	0	3	1	41	153
2023	South Texas	Private residence-1	TRAP6	2023-07-06	12	2	22	2	1	27	1	0	1	33	0	3	18	17	125
2023	South Texas	Private residence-1	TRAP5	2023-07-06	12	1	26	3	3	11	0	0	0	23	0	0	7	1	74
2023	South Texas	Private residence-4	TRAP2A	2023-07-06	12	0	21	3	3	4	1	0	1	3	0	0	82	12	130
2023	South Texas	Private residence-4	TRAP4	2023-07-06	12	0	3	8	3	13	3	0	0	2	0	0	41	2	75
2023	South Texas	Private residence-4	TRAP6	2023-07-06	12	0	2	20	0	17	3	0	0	5	0	0	5	1	53
2023	South Texas	Private residence-4	TRAP5	2023-07-06	12	0	5	16	2	19	0	0	0	5	0	0	21	6	74
2023	South Texas	Bentsen-Rio Grande Valley State Park -1	TRAP2A	2023-07-07	8	0	5	22	0	21	6	1	0	0	0	0	14	20	89
2023	South Texas	Bentsen-Rio Grande Valley State Park -1	TRAP4	2023-07-07	8	0	5	2	1	8	2	1	1	13	0	0	19	24	76
2023	South Texas	Bentsen-Rio Grande Valley State Park -1	TRAP6	2023-07-07	8	0	9	126	0	36	1	0	3	9	0	5	95	3	287
2023	South Texas	Bentsen-Rio Grande Valley State Park -1	TRAP5	2023-07-07	8	0	6	20	1	23	2	1	3	1	0	1	36	9	103
2023	South Texas	Bentsen-Rio Grande Valley State Park -2	TRAP2A	2023-07-07	9	0	0	4	0	5	0	0	0	0	0	0	31	5	45
2023	South Texas	Bentsen-Rio Grande Valley State Park -2	TRAP4	2023-07-07	9	0	2	0	0	4	3	0	1	3	0	0	17	5	35
2023	South Texas	Bentsen-Rio Grande Valley State Park -2	TRAP6	2023-07-07	9	0	0	0	3	4	4	0	0	2	0	0	16	22	51
2023	South Texas	Bentsen-Rio Grande Valley State Park -2	TRAP5	2023-07-07	9	0	1	2	1	4	0	0	2	3	0	0	37	5	55
2023	South Texas	Resaca De La Palma State Park	TRAP2A	2023-07-04	12	2	23	16	32	57	0	3	10	20	0	0	97	129	387
2023	South Texas	Resaca De La Palma State Park	TRAP4	2023-07-04	12	1	38	1	100	59	15	0	3	2	0	0	16	37	271
2023	South Texas	Resaca De La Palma State Park	TRAP6	2023-07-04	12	1	63	12	1	189	0	0	14	5	1	0	74	216	575
2023	South Texas	Resaca De La Palma State Park	TRAP5	2023-07-04	12	0	8	9	14	3	0	0	1	12	0	0	14	14	75
2023	South Texas	Estero Llano Grande State Park	TRAP2A	2023-07-07	8	3	17	23	0	153	0	0	2	36	0	0	14	18	263
2023	South Texas	Estero Llano Grande State Park	TRAP6	2023-07-07	8	1	2	0	0	22	0	0	0	35	0	0	5	20	84
2023	South Texas	Estero Llano Grande State Park	TRAP5	2023-07-07	8	1	1	22	1	39	0	0	0	3	0	0	3	0	69
2023	South Texas	Private residence-1	TRAP2A	2023-07-13	7	0	4	0	0	14	1	0	0	11	1	1	91	5	128
2023	South Texas	Private residence-1	TRAP4	2023-07-13	7	1	3	4	0	105	1	0	0	14	0	6	43	4	180
2023	South Texas	Private residence-1	TRAP6	2023-07-13	7	1	14	0	1	39	0	0	3	20	0	1	40	2	120
2023	South Texas	Private residence-1	TRAP5	2023-07-13	7	0	5	0	0	20	1	0	0	9	0	0	44	1	80
2023	South Texas	Private residence-4	TRAP2A	2023-07-13	7	0	2	15	0	2	1	0	0	0	0	0	0	1	21
2023	South Texas	Private residence-4	TRAP4	2023-07-13	7	0	2	2	1	8	0	0	0	0	0	0	35	1	49
2023	South Texas	Private residence-4	TRAP6	2023-07-13	7	0	3	2	0	5	0	0	0	0	0	0	6	0	16
2023	South Texas	Private residence-4	TRAP5	2023-07-13	7	0	13	0	0	16	2	0	1	0	0	0	31	2	65
2023	South Texas	Bentsen-Rio Grande Valley State Park -1	TRAP2A	2023-07-12	5	0	14	8	5	40	0	1	0	0	0	0	37	50	155
2023	South Texas	Bentsen-Rio Grande Valley State Park -1	TRAP4	2023-07-12	5	0	11	5	0	64	0	0	1	8	0	0	0	87	176
2023	South Texas	Bentsen-Rio Grande Valley State Park -1	TRAP6	2023-07-12	5	6	0	290	0	132	0	2	1	0	0	7	0	2	434
2023	South Texas	Bentsen-Rio Grande Valley State Park -1	TRAP5	2023-07-12	5	0	16	12	5	93	0	0	0	1	0	1	3	35	166
2023	South Texas	Bentsen-Rio Grande Valley State Park -2	TRAP2A	2023-07-12	5	1	0	0	0	58	1	0	0	0	0	0	0	6	65
2023	South Texas	Bentsen-Rio Grande Valley State Park -2	TRAP4	2023-07-12	5	0	13	0	0	67	0	0	0	2	0	0	0	75	157
2023	South Texas	Bentsen-Rio Grande Valley State Park -2	TRAP6	2023-07-12	5	0	1	0	0	48	3	0	0	1	0	0	0	108	161
2023	South Texas	Bentsen-Rio Grande Valley State Park -2	TRAP5	2023-07-12	5	0	2	3	0	20	1	0	1	5	0	0	0	75	107
2023	South Texas	Resaca De La Palma State Park	TRAP2A	2023-07-11	7	0	3	0	0	5	1	0	0	4	0	0	400	3	416
2023	South Texas	Resaca De La Palma State Park	TRAP4	2023-07-11	7	2	0	6	0	13	3	0	0	7	0	0	16	1000	1045
2023	South Texas	Resaca De La Palma State Park	TRAP6	2023-07-11	7	1	5	0	0	7	1	0	0	3	0	0	500	2	518
2023	South Texas	Resaca De La Palma State Park	TRAP5	2023-07-11	7	0	1	3	4	15	0	0	0	5	2	0	8	501	539
2023	South Texas	Estero Llano Grande State Park	TRAP2A	2023-07-12	5	0	22	103	0	230	2	0	0	33	0	0	2	13	405
2023	South Texas	Estero Llano Grande State Park	TRAP4	2023-07-12	17	1	1	30	0	66	0	1	1	0	0	0	1	8	108
2023	South Texas	Estero Llano Grande State Park	TRAP6	2023-07-12	5	0	0	1	0	41	0	1	0	13	0	1	0	12	69
2023	South Texas	Estero Llano Grande State Park	TRAP5	2023-07-12	5	0	0	0	0	23	0	0	0	4	0	0	0	48	75
2023	South Texas	Private residence-1	TRAP2A	2023-07-19	6	0	15	1	0	6	1	0	1	17	0	1	105	6	153
2023	South Texas	Private residence-1	TRAP4	2023-07-19	6	2	0	0	1	26	1	0	0	21	0	8	0	2	59
2023	South Texas	Private residence-1	TRAP6	2023-07-19	6	0	11	0	0	22	0	0	6	22	0	3	7	0	71
2023	South Texas	Private residence-1	TRAP5	2023-07-19	6	0	3	0	0	7	0	0	0	12	0	0	10	1	33
2023	South Texas	Private residence-4	TRAP2A	2023-07-19	6	0	10	0	0	7	1	0	0	4	0	1	52	3	78
2023	South Texas	Bentsen-Rio Grande Valley State Park -1	TRAP2A	2023-07-20	8	0	23	16	0	53	0	0	4	11	0	0	1	40	148
2023	South Texas	Bentsen-Rio Grande Valley State Park -1	TRAP4	2023-07-20	8	0	51	17	1	87	1	1	1	23	2	0	29	31	244
2023	South Texas	Bentsen-Rio Grande Valley State Park -1	TRAP6	2023-07-20	8	6	10	7	8	89	0	0	3	2	0	1	12	50	182
2023	South Texas	Bentsen-Rio Grande Valley State Park -1	TRAP5	2023-07-20	8	0	15	25	3	63	2	0	2	8	0	0	3	75	196
2023	South Texas	Bentsen-Rio Grande Valley State Park -2	TRAP2A	2023-07-20	8	6	7	14	0	36	5	1	1	3	0	1	24	1	93
2023	South Texas	Bentsen-Rio Grande Valley State Park -2	TRAP4	2023-07-20	8	0	32	6	12	45	5	0	0	5	1	0	21	52	179
2023	South Texas	Bentsen-Rio Grande Valley State Park -2	TRAP6	2023-07-20	8	0	3	7	8	61	9	0	2	4	0	0	1	22	117
2023	South Texas	Bentsen-Rio Grande Valley State Park -2	TRAP5	2023-07-20	8	0	8	6	4	25	0	1	0	1	1	0	3	13	62
2023	South Texas	Resaca De La Palma State Park	TRAP2A	2023-07-18	7	1	13	5	42	5	2	0	4	11	0	0	36	3	121
2023	South Texas	Resaca De La Palma State Park	TRAP4	2023-07-18	7	3	2	4	173	37	7	0	2	0	0	0	7	5	237
2023	South Texas	Resaca De La Palma State Park	TRAP6	2023-07-18	7	0	13	0	129	18	0	0	3	5	0	0	26	0	194
2023	South Texas	Resaca De La Palma State Park	TRAP5	2023-07-18	7	0	3	20	85	37	1	0	0	5	0	0	17	2	170
2023	South Texas	Estero Llano Grande State Park	TRAP2A	2023-07-20	8	11	56	0	0	241	0	0	0	79	0	0	3	13	392
2023	South Texas	Estero Llano Grande State Park	TRAP4	2023-07-20	8	1	11	2	2	32	0	0	0	7	0	0	4	12	70
2023	South Texas	Estero Llano Grande State Park	TRAP6	2023-07-20	8	6	11	6	2	47	1	0	2	40	1	0	1	6	117
2023	South Texas	Estero Llano Grande State Park	TRAP5	2023-07-20	8	0	17	22	7	41	1	0	0	0	1	0	3	17	109
2023	South Texas	Private residence-1	TRAP2A	2023-07-26	7	0	19	4	0	0	1	0	2	18	0	0	113	4	161
2023	South Texas	Private residence-1	TRAP4	2023-07-26	7	0	2	0	0	31	0	0	3	20	0	12	61	3	132
2023	South Texas	Private residence-1	TRAP6	2023-07-26	7	1	6	2	2	20	0	0	5	17	0	2	18	2	74
2023	South Texas	Private residence-1	TRAP5	2023-07-26	7	0	6	0	2	9	0	0	0	10	0	1	50	3	81
2023	South Texas	Private residence-4	TRAP2A	2023-07-26	7	0	9	2	2	12	0	0	0	0	0	0	145	0	170
2023	South Texas	Private residence-4	TRAP4	2023-07-26	13	0	2	1	0	15	3	0	1	1	0	0	50	0	73
2023	South Texas	Private residence-4	TRAP6	2023-07-26	13	0	19	4	0	20	3	0	0	6	0	0	40	0	92
2023	South Texas	Private residence-4	TRAP5	2023-07-26	13	0	19	2	0	35	1	0	0	8	0	0	42	0	107
2023	South Texas	Bentsen-Rio Grande Valley State Park -1	TRAP2A	2023-07-27	7	0	10	18	3	26	0	2	4	1	0	0	22	25	111
2023	South Texas	Bentsen-Rio Grande Valley State Park -1	TRAP4	2023-07-27	7	0	37	20	12	54	1	0	0	8	0	0	29	53	214
2023	South Texas	Bentsen-Rio Grande Valley State Park -1	TRAP6	2023-07-27	7	0	9	23	13	222	3	0	4	4	0	4	13	52	347
2023	South Texas	Bentsen-Rio Grande Valley State Park -1	TRAP5	2023-07-27	7	0	8	47	3	118	1	0	1	7	0	2	54	25	266
2023	South Texas	Bentsen-Rio Grande Valley State Park -2	TRAP2A	2023-07-27	7	0	2	38	13	31	1	0	2	4	0	1	26	22	140
2023	South Texas	Bentsen-Rio Grande Valley State Park -2	TRAP4	2023-07-27	7	0	3	10	8	31	8	0	2	6	1	0	10	54	133
2023	South Texas	Bentsen-Rio Grande Valley State Park -2	TRAP6	2023-07-27	7	0	2	7	8	32	11	0	8	5	0	0	2	27	102
2023	South Texas	Bentsen-Rio Grande Valley State Park -2	TRAP5	2023-07-27	7	0	5	15	4	25	1	0	5	2	0	0	11	0	68
2023	South Texas	Resaca De La Palma State Park	TRAP2A	2023-07-25	7	1	8	7	0	8	5	0	1	14	0	1	370	51	465
2023	South Texas	Resaca De La Palma State Park	TRAP4	2023-07-25	7	3	1	6	71	20	11	0	0	3	0	0	51	2	165
2023	South Texas	Resaca De La Palma State Park	TRAP6	2023-07-25	7	1	8	19	27	16	2	0	4	6	0	0	120	3	205
2023	South Texas	Resaca De La Palma State Park	TRAP5	2023-07-25	7	0	0	27	39	7	3	1	0	2	0	0	105	28	212
2023	South Texas	Estero Llano Grande State Park	TRAP2A	2023-07-26	6	4	19	32	0	48	1	0	0	36	0	2	5	3	146
2023	South Texas	Estero Llano Grande State Park	TRAP4	2023-07-26	6	2	2	2	0	24	3	0	0	14	0	0	3	4	52
2023	South Texas	Estero Llano Grande State Park	TRAP6	2023-07-26	6	0	8	10	0	39	3	0	0	55	0	1	6	15	137
2023	South Texas	Estero Llano Grande State Park	TRAP5	2023-07-26	6	0	2	7	0	43	7	0	0	6	0	0	0	3	68
2023	South Texas	Private residence-1	TRAP2A	2023-08-02	7	0	11	4	0	24	0	1	4	6	0	1	49	9	109
2023	South Texas	Private residence-1	TRAP4	2023-08-02	7	0	0	0	0	17	2	1	1	7	0	6	43	30	107
2023	South Texas	Private residence-1	TRAP6	2023-08-02	7	2	12	0	0	10	1	2	4	4	0	1	12	7	53
2023	South Texas	Private residence-1	TRAP5	2023-08-02	7	0	7	1	0	18	0	0	0	4	0	0	4	4	38
2023	South Texas	Private residence-4	TRAP2A	2023-08-03	8	0	5	2	0	10	4	0	0	1	0	0	4	1	27
2023	South Texas	Private residence-4	TRAP4	2023-08-03	8	0	1	0	2	10	0	0	0	0	0	0	3	20	36
2023	South Texas	Private residence-4	TRAP6	2023-08-03	8	0	5	5	8	19	1	0	0	0	1	0	3	15	57
2023	South Texas	Private residence-4	TRAP5	2023-08-03	8	0	5	1	3	18	0	0	0	2	0	0	2	5	36
2023	South Texas	Bentsen-Rio Grande Valley State Park -1	TRAP2A	2023-08-02	6	0	20	17	0	0	0	0	1	2	0	1	6	2	49
2023	South Texas	Bentsen-Rio Grande Valley State Park -1	TRAP4	2023-08-02	6	0	26	12	0	17	2	1	0	2	0	0	19	5	84
2023	South Texas	Bentsen-Rio Grande Valley State Park -1	TRAP6	2023-08-02	6	1	4	5	12	8	0	0	0	0	0	1	5	4	39
2023	South Texas	Bentsen-Rio Grande Valley State Park -1	TRAP5	2023-08-02	6	0	14	1	8	52	0	0	2	2	0	4	48	0	131
2023	South Texas	Bentsen-Rio Grande Valley State Park -2	TRAP2A	2023-08-02	6	1	5	23	0	12	1	1	0	1	0	2	9	2	56
2023	South Texas	Bentsen-Rio Grande Valley State Park -2	TRAP4	2023-08-02	6	0	1	12	2	64	7	0	0	0	0	0	5	2	93
2023	South Texas	Bentsen-Rio Grande Valley State Park -2	TRAP6	2023-08-02	6	0	0	6	0	0	1	0	2	4	0	0	7	0	20
2023	South Texas	Bentsen-Rio Grande Valley State Park -2	TRAP5	2023-08-02	6	0	4	13	0	0	1	0	1	2	0	0	5	5	31
2023	South Texas	Resaca De La Palma State Park	TRAP2A	2023-08-02	8	0	7	4	4	26	1	0	3	12	0	0	22	502	581
2023	South Texas	Resaca De La Palma State Park	TRAP4	2023-08-02	8	1	11	2	29	22	1	1	0	5	0	0	7	36	114
2023	South Texas	Resaca De La Palma State Park	TRAP6	2023-08-02	8	0	10	15	28	7	0	0	1	4	0	0	9	36	110
2023	South Texas	Resaca De La Palma State Park	TRAP5	2023-08-02	8	0	4	11	80	14	0	0	1	3	0	0	13	22	148
2023	South Texas	Estero Llano Grande State Park	TRAP2A	2023-08-02	7	4	13	6	6	28	1	0	0	36	1	1	10	25	127
2023	South Texas	Estero Llano Grande State Park	TRAP4	2023-08-02	7	0	9	6	5	16	0	1	2	25	1	0	19	17	101
2023	South Texas	Estero Llano Grande State Park	TRAP6	2023-08-02	7	2	0	2	2	8	1	1	0	6	0	1	0	15	36
2023	South Texas	Estero Llano Grande State Park	TRAP5	2023-08-02	7	1	1	7	4	20	2	0	0	7	0	0	1	15	57
2023	South Texas	Private residence-1	TRAP2A	2023-08-09	7	0	6	6	1	13	1	0	0	6	0	1	1	8	43
2023	South Texas	Private residence-1	TRAP6	2023-08-09	7	0	14	0	0	18	0	0	1	13	0	1	7	1	55
2023	South Texas	Private residence-1	TRAP5	2023-08-09	7	0	2	4	0	17	1	0	0	3	0	0	4	2	33
2023	South Texas	Private residence-4	TRAP2A	2023-08-09	6	0	5	4	0	9	1	0	0	0	0	0	6	2	27
2023	South Texas	Private residence-4	TRAP4	2023-08-09	6	0	0	1	0	1	0	0	0	0	0	0	0	0	2
2023	South Texas	Private residence-4	TRAP5	2023-08-09	6	0	2	8	0	5	2	0	0	0	0	0	1	0	18
2023	South Texas	Bentsen-Rio Grande Valley State Park -1	TRAP2A	2023-08-08	6	0	25	29	8	26	0	0	0	5	0	0	3	15	111
2023	South Texas	Bentsen-Rio Grande Valley State Park -1	TRAP4	2023-08-08	6	0	48	16	20	31	2	0	0	4	0	0	40	32	193
2023	South Texas	Bentsen-Rio Grande Valley State Park -1	TRAP6	2023-08-08	6	0	6	12	12	7	0	0	0	1	0	2	7	5	52
2023	South Texas	Bentsen-Rio Grande Valley State Park -1	TRAP5	2023-08-08	6	0	13	29	1	23	0	0	0	3	0	0	16	20	105
2023	South Texas	Bentsen-Rio Grande Valley State Park -2	TRAP2A	2023-08-08	6	0	11	43	20	18	0	1	0	1	2	0	46	27	169
2023	South Texas	Bentsen-Rio Grande Valley State Park -2	TRAP4	2023-08-08	6	0	5	8	7	14	0	0	0	1	1	0	18	18	72
2023	South Texas	Bentsen-Rio Grande Valley State Park -2	TRAP6	2023-08-08	6	0	4	7	3	2	2	0	0	3	0	1	3	5	30
2023	South Texas	Bentsen-Rio Grande Valley State Park -2	TRAP5	2023-08-08	6	0	10	15	20	12	0	0	0	1	2	0	11	40	111
2023	South Texas	Resaca De La Palma State Park	TRAP2A	2023-08-11	9	0	7	44	154	93	1	0	0	13	0	0	299	1	612
2023	South Texas	Resaca De La Palma State Park	TRAP4	2023-08-11	9	0	8	2	165	14	3	0	0	0	0	0	8	3	203
2023	South Texas	Resaca De La Palma State Park	TRAP6	2023-08-11	9	0	9	15	52	50	0	0	0	7	0	0	31	3	167
2023	South Texas	Resaca De La Palma State Park	TRAP5	2023-08-11	9	1	0	21	46	18	0	0	0	5	0	0	11	1	102
2023	South Texas	Estero Llano Grande State Park	TRAP2A	2023-08-11	9	5	91	23	0	244	0	1	0	60	0	1	5	3	428
2023	South Texas	Estero Llano Grande State Park	TRAP4	2023-08-11	9	0	8	1	0	84	0	0	0	4	0	0	4	7	108
2023	South Texas	Estero Llano Grande State Park	TRAP6	2023-08-11	9	0	10	7	0	83	0	0	0	38	0	0	3	7	148
2023	South Texas	Estero Llano Grande State Park	TRAP5	2023-08-11	9	0	3	12	0	56	0	0	0	1	0	0	3	4	79
2023	South Texas	Private residence-1	TRAP2A	2023-08-16	7	0	7	4	1	27	2	0	0	5	0	0	4	6	56
2023	South Texas	Private residence-1	TRAP4	2023-08-16	14	1	10	4	1	31	0	0	1	32	0	17	0	4	100
2023	South Texas	Private residence-1	TRAP6	2023-08-16	7	2	5	3	0	17	0	0	0	9	0	1	4	5	44
2023	South Texas	Private residence-1	TRAP5	2023-08-16	7	0	0	4	1	0	0	0	0	3	0	0	2	1	11
2023	South Texas	Private residence-4	TRAP2A	2023-08-16	7	0	3	3	0	10	1	0	0	0	0	0	101	7	125
2023	South Texas	Private residence-4	TRAP4	2023-08-16	7	0	0	0	0	0	0	0	0	0	0	0	0	0	0
2023	South Texas	Private residence-4	TRAP5	2023-08-16	7	0	6	6	0	16	1	0	0	1	0	0	91	4	125
2023	South Texas	Bentsen-Rio Grande Valley State Park -1	TRAP2A	2023-08-17	9	0	33	34	0	31	0	1	0	6	0	0	34	10	149
2023	South Texas	Bentsen-Rio Grande Valley State Park -1	TRAP4	2023-08-17	9	0	5	33	0	8	0	1	0	18	0	0	17	11	93
2023	South Texas	Bentsen-Rio Grande Valley State Park -1	TRAP6	2023-08-17	9	0	11	45	3	22	1	0	0	1	0	10	15	3	111
2023	South Texas	Bentsen-Rio Grande Valley State Park -1	TRAP5	2023-08-17	9	0	11	37	11	113	0	1	0	2	0	4	44	0	223
2023	South Texas	Bentsen-Rio Grande Valley State Park -2	TRAP2A	2023-08-17	9	0	9	104	0	65	0	0	1	11	0	0	56	5	251
2023	South Texas	Bentsen-Rio Grande Valley State Park -2	TRAP4	2023-08-17	9	0	72	43	0	82	2	0	0	6	0	2	0	4	211
2023	South Texas	Bentsen-Rio Grande Valley State Park -2	TRAP6	2023-08-17	9	0	1	13	0	3	0	0	0	4	0	0	61	19	101
2023	South Texas	Bentsen-Rio Grande Valley State Park -2	TRAP5	2023-08-17	9	0	15	22	2	21	2	0	4	2	0	0	36	5	109
2023	South Texas	Resaca De La Palma State Park	TRAP2A	2023-08-16	5	1	12	18	75	69	1	0	1	5	5	0	64	79	329
2023	South Texas	Resaca De La Palma State Park	TRAP4	2023-08-16	5	0	13	8	3	85	2	0	0	7	0	0	10	100	228
2023	South Texas	Resaca De La Palma State Park	TRAP6	2023-08-16	5	0	15	29	37	77	0	0	0	6	0	1	39	41	245
2023	South Texas	Resaca De La Palma State Park	TRAP5	2023-08-16	5	0	7	14	49	78	1	0	0	3	5	0	13	104	274
2023	South Texas	Estero Llano Grande State Park	TRAP2A	2023-08-16	5	3	57	25	3	56	1	0	0	60	0	0	33	22	257
2023	South Texas	Estero Llano Grande State Park	TRAP4	2023-08-16	5	0	6	2	5	27	1	0	0	13	0	0	4	5	63
2023	South Texas	Estero Llano Grande State Park	TRAP6	2023-08-16	5	0	11	9	3	27	4	0	0	33	0	0	1	1	89
2023	South Texas	Estero Llano Grande State Park	TRAP5	2023-08-16	5	0	10	8	4	61	6	0	0	2	1	0	6	25	123
2023	South Texas	Private residence-1	TRAP2A	2023-08-25	9	0	5	11	0	6	1	4	2	10	0	0	500	0	539
2023	South Texas	Private residence-1	TRAP6	2023-08-25	9	0	20	2	12	27	0	0	3	12	5	4	16	27	128
2023	South Texas	Private residence-1	TRAP5	2023-08-25	9	0	4	4	0	23	0	1	0	6	0	0	340	0	378
2023	South Texas	Private residence-4	TRAP2A	2023-08-25	9	0	1	4	0	29	0	0	0	0	0	0	416	0	450
2023	South Texas	Private residence-4	TRAP4	2023-08-25	9	0	0	5	0	4	0	0	0	0	0	0	120	0	129
2023	South Texas	Private residence-4	TRAP6	2023-08-25	9	0	0	5	0	9	0	0	0	0	2	0	127	10	153
2023	South Texas	Private residence-4	TRAP5	2023-08-25	9	0	0	0	0	20	0	0	0	0	0	0	0	500	520
2023	South Texas	Bentsen-Rio Grande Valley State Park -1	TRAP2A	2023-08-25	8	0	34	31	0	26	1	1	0	0	0	1	30	0	124
2023	South Texas	Bentsen-Rio Grande Valley State Park -1	TRAP4	2023-08-25	8	0	78	17	20	22	2	0	0	2	0	0	28	76	245
2023	South Texas	Bentsen-Rio Grande Valley State Park -1	TRAP6	2023-08-25	8	1	9	7	8	27	2	0	0	5	1	3	21	51	134
2023	South Texas	Bentsen-Rio Grande Valley State Park -1	TRAP5	2023-08-25	8	0	36	19	10	52	1	0	0	1	1	1	44	16	181
2023	South Texas	Bentsen-Rio Grande Valley State Park -2	TRAP2A	2023-08-25	8	0	9	20	15	21	1	0	0	1	2	1	52	50	172
2023	South Texas	Bentsen-Rio Grande Valley State Park -2	TRAP4	2023-08-25	8	0	5	12	7	30	1	0	0	13	1	0	115	25	209
2023	South Texas	Bentsen-Rio Grande Valley State Park -2	TRAP6	2023-08-25	8	0	5	23	2	3	0	0	0	1	0	0	57	20	111
2023	South Texas	Bentsen-Rio Grande Valley State Park -2	TRAP5	2023-08-25	8	0	18	9	7	32	0	0	1	0	0	1	32	15	115
2023	South Texas	Resaca De La Palma State Park	TRAP2A	2023-08-24	8	0	11	29	120	68	4	0	1	8	0	0	319	80	640
2023	South Texas	Resaca De La Palma State Park	TRAP4	2023-08-24	8	3	8	7	51	27	6	1	1	12	0	0	14	81	208
2023	South Texas	Resaca De La Palma State Park	TRAP6	2023-08-24	8	0	7	12	80	160	2	0	0	12	0	0	120	69	462
2023	South Texas	Resaca De La Palma State Park	TRAP5	2023-08-24	8	0	4	15	64	49	1	0	0	6	0	0	44	39	222
2023	South Texas	Estero Llano Grande State Park	TRAP2A	2023-08-24	8	2	38	33	0	32	0	0	0	114	0	0	300	0	517
2023	South Texas	Estero Llano Grande State Park	TRAP4	2023-08-24	8	0	8	3	0	5	1	0	0	7	0	0	42	5	71
2023	South Texas	Estero Llano Grande State Park	TRAP6	2023-08-24	8	1	5	10	0	28	2	0	0	45	0	2	25	4	121
2023	South Texas	Estero Llano Grande State Park	TRAP5	2023-08-24	8	0	4	74	0	88	2	0	0	2	0	0	0	0	170
2023	South Texas	Private residence-1	TRAP2A	2023-09-01	7	0	2	2	0	24	3	1	0	4	0	0	140	23	199
2023	South Texas	Private residence-1	TRAP4	2023-09-01	16	0	1	0	7	14	0	0	0	0	0	0	94	4	120
2023	South Texas	Private residence-1	TRAP6	2023-09-01	7	0	5	0	0	8	0	0	3	3	0	2	42	26	89
2023	South Texas	Private residence-1	TRAP5	2023-09-01	7	0	2	3	0	14	0	0	0	1	0	0	61	12	93
2023	South Texas	Private residence-4	TRAP2A	2023-09-01	7	0	7	10	39	15	0	0	0	2	0	1	22	250	346
2023	South Texas	Private residence-4	TRAP4	2023-09-01	7	0	0	0	0	0	0	0	0	0	0	0	0	0	0
2023	South Texas	Private residence-4	TRAP6	2023-09-01	7	0	6	13	0	0	1	0	0	1	0	1	302	24	348
2023	South Texas	Private residence-4	TRAP5	2023-09-01	7	0	0	2	15	11	0	0	0	1	0	1	25	500	555
2023	South Texas	Bentsen-Rio Grande Valley State Park -1	TRAP2A	2023-08-31	6	0	6	7	3	9	0	0	0	0	0	1	9	10	45
2023	South Texas	Bentsen-Rio Grande Valley State Park -1	TRAP4	2023-08-31	6	1	20	7	0	47	1	0	0	0	0	2	13	41	131
2023	South Texas	Bentsen-Rio Grande Valley State Park -1	TRAP6	2023-08-31	6	0	1	3	7	22	0	0	0	3	0	5	2	21	64
2023	South Texas	Bentsen-Rio Grande Valley State Park -1	TRAP5	2023-08-31	6	0	3	4	37	26	0	0	0	1	0	2	8	18	99
2023	South Texas	Bentsen-Rio Grande Valley State Park -2	TRAP2A	2023-08-31	6	1	1	17	37	6	1	0	0	1	0	6	30	21	120
2023	South Texas	Bentsen-Rio Grande Valley State Park -2	TRAP4	2023-08-31	6	0	2	3	0	38	0	0	0	1	1	0	1	12	58
2023	South Texas	Bentsen-Rio Grande Valley State Park -2	TRAP6	2023-08-31	6	0	0	3	15	3	1	0	0	0	0	1	7	5	35
2023	South Texas	Bentsen-Rio Grande Valley State Park -2	TRAP5	2023-08-31	6	0	4	6	5	11	0	0	0	0	0	2	9	10	47
2023	South Texas	Estero Llano Grande State Park	TRAP2A	2023-08-31	7	0	0	26	2	52	1	0	0	50	0	1	19	9	160
2023	South Texas	Estero Llano Grande State Park	TRAP4	2023-08-31	7	0	3	17	2	24	0	0	0	1	0	0	4	2	53
2023	South Texas	Estero Llano Grande State Park	TRAP6	2023-08-31	7	0	3	2	0	43	5	0	0	20	0	4	7	18	102
2023	South Texas	Estero Llano Grande State Park	TRAP5	2023-08-31	7	0	11	7	3	15	0	0	0	1	0	0	23	11	71
2023	South Texas	Private residence-1	TRAP2A	2023-09-08	7	0	4	1	1	9	0	1	1	6	0	0	13	11	47
2023	South Texas	Private residence-1	TRAP4	2023-09-08	7	0	12	25	0	70	0	1	5	13	0	14	2	0	142
2023	South Texas	Private residence-1	TRAP6	2023-09-08	7	0	0	0	0	0	0	0	0	0	0	0	0	0	0
2023	South Texas	Private residence-1	TRAP5	2023-09-08	7	0	0	0	0	0	0	0	0	0	0	0	0	0	0
2023	South Texas	Private residence-4	TRAP2A	2023-09-08	7	0	6	12	2	5	0	0	0	0	0	0	3	0	28
2023	South Texas	Private residence-4	TRAP4	2023-09-08	7	0	2	3	1	17	0	0	0	0	0	0	3	7	33
2023	South Texas	Private residence-4	TRAP6	2023-09-08	7	0	9	17	2	22	0	0	0	2	0	0	12	0	64
2023	South Texas	Private residence-4	TRAP5	2023-09-08	7	0	8	0	0	12	0	0	0	1	0	1	2	0	24
2023	South Texas	Bentsen-Rio Grande Valley State Park -1	TRAP2A	2023-09-08	8	0	21	16	5	35	2	0	3	12	0	1	7	50	152
2023	South Texas	Bentsen-Rio Grande Valley State Park -1	TRAP4	2023-09-08	8	0	37	55	21	89	2	0	2	21	0	7	78	23	335
2023	South Texas	Bentsen-Rio Grande Valley State Park -1	TRAP6	2023-09-08	8	0	13	6	17	23	0	0	0	8	1	9	16	25	118
2023	South Texas	Bentsen-Rio Grande Valley State Park -1	TRAP5	2023-09-08	8	0	8	13	17	7	0	0	1	6	0	3	37	10	102
2023	South Texas	Bentsen-Rio Grande Valley State Park -2	TRAP2A	2023-09-08	8	0	4	12	21	18	0	0	0	1	1	13	39	17	126
2023	South Texas	Bentsen-Rio Grande Valley State Park -2	TRAP4	2023-09-08	8	0	5	5	3	14	0	0	0	2	0	0	43	15	87
2023	South Texas	Bentsen-Rio Grande Valley State Park -2	TRAP6	2023-09-08	8	0	6	12	3	7	0	0	5	2	0	0	12	19	66
2023	South Texas	Bentsen-Rio Grande Valley State Park -2	TRAP5	2023-09-08	8	0	27	12	9	20	0	1	0	8	0	7	12	20	116
2023	South Texas	Estero Llano Grande State Park	TRAP2A	2023-09-06	6	1	38	14	8	32	2	0	0	39	0	0	26	3	162
2023	South Texas	Estero Llano Grande State Park	TRAP4	2023-09-06	6	0	2	1	0	8	1	0	0	3	0	0	5	11	31
2023	South Texas	Estero Llano Grande State Park	TRAP6	2023-09-06	6	1	2	3	0	25	0	0	0	24	0	3	0	6	63
2023	South Texas	Estero Llano Grande State Park	TRAP5	2023-09-06	6	0	5	2	2	17	0	0	0	0	0	0	39	31	96
2023	South Texas	Private residence-1	TRAP2A	2023-09-14	6	0	17	10	32	78	0	0	0	7	0	2	12	30	188
2023	South Texas	Private residence-1	TRAP6	2023-09-14	6	0	2	8	3	21	0	0	3	5	1	1	17	10	71
2023	South Texas	Private residence-1	TRAP5	2023-09-14	6	0	8	4	2	43	0	0	0	5	0	1	8	10	81
2023	South Texas	Private residence-4	TRAP2A	2023-09-14	6	0	2	6	4	7	0	0	0	0	0	0	15	0	34
2023	South Texas	Private residence-4	TRAP4	2023-09-14	6	0	3	0	0	2	0	0	0	1	0	0	2	0	8
2023	South Texas	Private residence-4	TRAP6	2023-09-14	6	0	15	24	3	2	0	0	0	1	0	0	6	50	101
2023	South Texas	Private residence-4	TRAP5	2023-09-14	6	0	7	12	3	10	0	0	0	3	0	1	9	1	46
2023	South Texas	Bentsen-Rio Grande Valley State Park -1	TRAP2A	2023-09-13	5	0	7	26	1	17	1	0	0	7	0	0	12	27	98
2023	South Texas	Bentsen-Rio Grande Valley State Park -1	TRAP4	2023-09-13	5	0	33	17	7	10	2	0	1	13	0	0	20	35	138
2023	South Texas	Bentsen-Rio Grande Valley State Park -1	TRAP6	2023-09-13	5	0	11	1	2	8	0	0	0	3	0	0	1	10	36
2023	South Texas	Bentsen-Rio Grande Valley State Park -1	TRAP5	2023-09-13	5	0	31	24	14	27	0	0	0	6	0	1	15	36	154
2023	South Texas	Bentsen-Rio Grande Valley State Park -2	TRAP2A	2023-09-13	5	1	1	28	0	11	0	0	0	1	0	0	6	47	94
2023	South Texas	Bentsen-Rio Grande Valley State Park -2	TRAP4	2023-09-13	5	0	8	9	14	15	0	0	0	0	0	0	9	31	86
2023	South Texas	Bentsen-Rio Grande Valley State Park -2	TRAP6	2023-09-13	5	0	0	11	1	13	0	0	0	2	0	0	6	22	55
2023	South Texas	Bentsen-Rio Grande Valley State Park -2	TRAP5	2023-09-13	5	0	6	14	28	12	1	0	2	2	1	0	12	5	83
2023	South Texas	Resaca De La Palma State Park	TRAP2A	2023-09-12	19	1	30	39	84	198	2	2	0	22	0	0	504	129	1010
2023	South Texas	Resaca De La Palma State Park	TRAP4	2023-09-12	19	1	4	0	0	33	1	0	0	16	0	1	378	57	490
2023	South Texas	Resaca De La Palma State Park	TRAP6	2023-09-12	19	1	9	12	84	287	0	0	0	12	0	0	427	238	1069
2023	South Texas	Resaca De La Palma State Park	TRAP5	2023-09-12	19	0	5	35	98	84	0	0	0	11	0	0	0	88	321
2023	South Texas	Estero Llano Grande State Park	TRAP2A	2023-09-14	8	0	27	31	0	40	0	0	2	61	0	4	21	35	221
2023	South Texas	Estero Llano Grande State Park	TRAP4	2023-09-14	8	0	6	6	36	30	2	2	0	10	0	0	3	16	111
2023	South Texas	Estero Llano Grande State Park	TRAP6	2023-09-14	8	0	0	9	2	23	4	1	0	53	0	2	0	90	184
2023	South Texas	Estero Llano Grande State Park	TRAP5	2023-09-14	8	0	3	7	3	11	12	0	0	2	0	0	17	31	86
2023	South Texas	Private residence-1	TRAP2A	2023-09-20	6	0	1	0	0	29	0	0	0	4	0	0	12	102	148
2023	South Texas	Private residence-1	TRAP6	2023-09-20	6	0	0	0	0	42	2	0	0	4	0	0	17	250	315
2023	South Texas	Private residence-1	TRAP5	2023-09-20	6	0	3	0	0	101	0	0	0	6	0	0	1	250	361
2023	South Texas	Private residence-4	TRAP2A	2023-09-20	6	0	0	0	0	0	0	0	0	0	0	0	0	0	0
2023	South Texas	Private residence-4	TRAP4	2023-09-20	6	0	1	6	0	67	0	1	0	0	0	0	44	4	123
2023	South Texas	Private residence-4	TRAP6	2023-09-20	6	0	6	0	0	62	0	0	0	0	0	0	0	350	418
2023	South Texas	Private residence-4	TRAP5	2023-09-20	7	0	5	0	0	102	0	0	0	0	0	0	1	502	610
2023	South Texas	Bentsen-Rio Grande Valley State Park -1	TRAP2A	2023-09-20	7	0	7	26	0	17	2	0	0	3	0	0	6	51	112
2023	South Texas	Bentsen-Rio Grande Valley State Park -1	TRAP4	2023-09-20	7	0	8	13	0	35	1	0	0	7	0	0	1	101	166
2023	South Texas	Bentsen-Rio Grande Valley State Park -1	TRAP6	2023-09-20	7	0	7	14	0	11	1	1	0	6	0	6	7	125	178
2023	South Texas	Bentsen-Rio Grande Valley State Park -1	TRAP5	2023-09-20	7	0	22	10	0	15	0	0	0	1	0	2	12	101	163
2023	South Texas	Bentsen-Rio Grande Valley State Park -2	TRAP2A	2023-09-20	7	0	6	32	0	7	0	2	0	2	0	1	14	39	103
2023	South Texas	Bentsen-Rio Grande Valley State Park -2	TRAP4	2023-09-20	7	0	2	6	0	6	0	0	0	3	0	0	26	63	106
2023	South Texas	Bentsen-Rio Grande Valley State Park -2	TRAP6	2023-09-20	7	0	0	4	0	15	2	2	0	2	0	0	13	28	66
2023	South Texas	Bentsen-Rio Grande Valley State Park -2	TRAP5	2023-09-20	7	0	0	11	0	13	1	0	0	0	0	0	100	1	126
2023	South Texas	Resaca De La Palma State Park	TRAP2A	2023-09-21	9	0	33	26	245	315	4	0	0	3	0	1	1365	70	2062
2023	South Texas	Resaca De La Palma State Park	TRAP4	2023-09-21	9	0	7	2	144	0	0	2	1	8	0	0	162	92	418
2023	South Texas	Resaca De La Palma State Park	TRAP6	2023-09-21	9	0	8	270	0	360	1	0	0	10	0	0	420	124	1193
2023	South Texas	Resaca De La Palma State Park	TRAP5	2023-09-21	9	1	12	21	80	0	0	0	0	6	0	0	319	7	445
2023	South Texas	Estero Llano Grande State Park	TRAP2A	2023-09-26	12	0	13	20	8	70	1	0	0	50	0	0	83	2	247
2023	South Texas	Estero Llano Grande State Park	TRAP4	2023-09-26	12	0	0	0	0	10	1	0	0	5	0	0	1	0	17
2023	South Texas	Estero Llano Grande State Park	TRAP6	2023-09-26	12	0	19	1	8	48	1	0	0	49	0	3	5	1	135
2023	South Texas	Private residence-1	TRAP2A	2023-09-27	7	0	2	3	2	25	0	0	1	0	0	0	3	33	69
2023	South Texas	Private residence-1	TRAP4	2023-09-27	19	0	0	4	0	32	0	0	1	0	0	2	0	0	39
2023	South Texas	Private residence-1	TRAP6	2023-09-27	7	0	2	4	0	22	1	0	1	2	0	0	7	0	39
2023	South Texas	Private residence-1	TRAP5	2023-09-27	7	0	3	8	0	25	0	0	0	2	0	0	7	0	45
2023	South Texas	Private residence-4	TRAP2A	2023-09-27	7	0	0	0	0	0	0	0	0	0	0	0	0	0	0
2023	South Texas	Private residence-4	TRAP4	2023-09-27	7	0	2	0	0	4	0	0	0	0	0	0	0	0	6
2023	South Texas	Private residence-4	TRAP6	2023-09-27	7	0	0	5	6	56	0	0	0	2	0	0	3	0	72
2023	South Texas	Private residence-4	TRAP5	2023-09-27	7	0	2	2	2	132	0	0	0	0	0	0	3	3	144
2023	South Texas	Bentsen-Rio Grande Valley State Park -1	TRAP2A	2023-09-27	7	0	2	10	0	14	0	1	0	0	0	0	19	11	57
2023	South Texas	Bentsen-Rio Grande Valley State Park -1	TRAP4	2023-09-27	7	0	0	0	0	0	0	0	0	0	0	0	0	0	0
2023	South Texas	Bentsen-Rio Grande Valley State Park -1	TRAP6	2023-09-27	7	0	17	7	27	38	2	0	2	5	0	2	25	0	125
2023	South Texas	Bentsen-Rio Grande Valley State Park -1	TRAP5	2023-09-27	7	0	15	16	3	8	0	0	0	1	18	3	40	0	104
2023	South Texas	Bentsen-Rio Grande Valley State Park -2	TRAP2A	2023-09-27	7	0	3	18	13	7	0	0	0	1	0	1	6	36	85
2023	South Texas	Bentsen-Rio Grande Valley State Park -2	TRAP4	2023-09-27	7	0	12	5	17	16	0	0	1	3	0	1	23	0	78
2023	South Texas	Bentsen-Rio Grande Valley State Park -2	TRAP6	2023-09-27	7	0	3	5	4	12	1	0	0	3	0	0	12	0	40
2023	South Texas	Bentsen-Rio Grande Valley State Park -2	TRAP5	2023-09-27	7	0	2	9	30	10	0	0	0	0	0	0	9	40	100
2023	South Texas	Resaca De La Palma State Park	TRAP2A	2023-09-27	6	0	5	16	3	55	4	0	0	3	0	0	105	1	192
2023	South Texas	Resaca De La Palma State Park	TRAP4	2023-09-27	6	0	3	2	31	16	3	0	0	4	0	0	3	4	66
2023	South Texas	Resaca De La Palma State Park	TRAP6	2023-09-27	6	0	2	4	18	37	1	0	0	7	0	0	5	1	75
2023	South Texas	Resaca De La Palma State Park	TRAP5	2023-09-27	6	0	1	3	25	0	1	0	0	0	0	1	6	4	41
2023	South Texas	Estero Llano Grande State Park	TRAP2A	2023-10-03	7	0	31	20	23	25	0	0	1	45	0	2	17	0	164
2023	South Texas	Estero Llano Grande State Park	TRAP4	2023-10-03	7	0	2	3	4	12	0	0	0	2	0	0	2	0	25
2023	South Texas	Estero Llano Grande State Park	TRAP6	2023-10-03	7	0	5	4	6	12	0	0	0	7	0	3	6	2	45
2023	South Texas	Estero Llano Grande State Park	TRAP5	2023-10-03	19	0	2	3	4	12	0	0	0	0	0	0	3	0	24
2023	South Texas	Private residence-1	TRAP2A	2023-10-07	10	0	0	4	0	23	0	1	0	3	0	0	63	9	103
2023	South Texas	Private residence-1	TRAP6	2023-10-07	10	0	1	6	0	3	0	0	0	0	0	0	23	6	39
2023	South Texas	Private residence-1	TRAP5	2023-10-07	10	0	0	5	0	6	0	0	0	1	0	1	90	9	112
2023	South Texas	Private residence-4	TRAP2A	2023-10-07	10	0	0	0	0	0	0	0	0	0	0	0	0	0	0
2023	South Texas	Private residence-4	TRAP4	2023-10-07	10	0	2	4	0	6	0	0	0	2	0	0	25	93	132
2023	South Texas	Private residence-4	TRAP6	2023-10-07	10	0	2	3	0	6	0	0	0	0	0	0	9	60	80
2023	South Texas	Private residence-4	TRAP5	2023-10-07	10	0	1	6	0	6	0	0	0	0	0	0	11	1	25
2023	South Texas	Bentsen-Rio Grande Valley State Park -1	TRAP2A	2023-10-07	10	0	2	17	0	3	0	0	0	0	0	0	11	76	109
2023	South Texas	Bentsen-Rio Grande Valley State Park -1	TRAP4	2023-10-07	10	0	3	12	0	15	2	0	0	1	0	0	19	50	102
2023	South Texas	Bentsen-Rio Grande Valley State Park -1	TRAP6	2023-10-07	10	0	31	5	1	10	0	0	0	0	0	9	18	50	124
2023	South Texas	Bentsen-Rio Grande Valley State Park -1	TRAP5	2023-10-07	10	0	13	9	0	2	0	0	0	1	0	0	22	63	110
2023	South Texas	Bentsen-Rio Grande Valley State Park -2	TRAP2A	2023-10-07	10	0	2	12	3	7	0	0	0	0	0	0	27	38	89
2023	South Texas	Bentsen-Rio Grande Valley State Park -2	TRAP4	2023-10-07	10	0	3	3	0	3	1	0	0	0	0	0	11	50	71
2023	South Texas	Bentsen-Rio Grande Valley State Park -2	TRAP6	2023-10-07	10	0	1	19	0	20	0	0	0	0	0	1	11	2	54
2023	South Texas	Bentsen-Rio Grande Valley State Park -2	TRAP5	2023-10-07	10	0	8	43	0	10	0	0	0	0	0	0	0	1	62
2023	South Texas	Resaca De La Palma State Park	TRAP2A	2023-10-03	6	0	0	0	0	0	0	0	0	0	0	0	0	0	0
2023	South Texas	Resaca De La Palma State Park	TRAP4	2023-10-03	6	0	4	5	4	37	0	0	0	4	0	0	165	5	224
2023	South Texas	Resaca De La Palma State Park	TRAP6	2023-10-03	6	0	7	10	25	45	0	0	0	3	0	0	500	3	593
2023	South Texas	Resaca De La Palma State Park	TRAP5	2023-10-03	6	0	54	4	5	0	1	0	0	0	0	0	193	5	262
2023	South Texas	Estero Llano Grande State Park	TRAP2A	2023-10-10	7	0	11	9	7	22	3	0	0	25	0	0	17	0	94
2023	South Texas	Estero Llano Grande State Park	TRAP4	2023-10-10	7	0	0	1	2	3	0	0	0	2	0	0	1	2	11
2023	South Texas	Estero Llano Grande State Park	TRAP6	2023-10-10	7	0	12	15	7	8	0	0	0	14	0	1	15	2	74
2023	South Texas	Estero Llano Grande State Park	TRAP5	2023-10-10	7	0	1	0	4	7	0	0	0	0	0	0	10	8	30
2023	South Texas	Private residence-1	TRAP2A	2023-10-13	6	0	0	1	1	26	1	1	0	3	0	0	19	34	86
2023	South Texas	Private residence-1	TRAP4	2023-10-13	16	0	3	0	0	150	1	0	6	15	0	18	480	0	673
2023	South Texas	Private residence-1	TRAP6	2023-10-13	6	0	1	0	0	17	0	1	1	1	0	1	24	2	48
2023	South Texas	Private residence-1	TRAP5	2023-10-13	6	0	0	0	0	0	0	0	0	0	0	0	0	0	0
2023	South Texas	Private residence-4	TRAP2A	2023-10-13	6	0	0	0	0	0	0	0	0	0	0	0	0	0	0
2023	South Texas	Private residence-4	TRAP4	2023-10-13	6	0	39	0	0	22	1	0	0	0	0	0	0	4	66
2023	South Texas	Private residence-4	TRAP6	2023-10-13	6	0	0	2	0	15	0	0	0	0	0	0	32	1	50
2023	South Texas	Private residence-4	TRAP5	2023-10-13	6	0	0	1	0	27	1	0	0	0	0	0	171	3	203
2023	South Texas	Bentsen-Rio Grande Valley State Park -1	TRAP2A	2023-10-14	7	0	1	5	13	14	1	0	0	0	0	0	7	10	51
2023	South Texas	Bentsen-Rio Grande Valley State Park -1	TRAP4	2023-10-14	7	0	0	0	9	46	1	0	0	2	0	0	31	26	115
2023	South Texas	Bentsen-Rio Grande Valley State Park -1	TRAP6	2023-10-14	7	0	0	5	3	99	0	0	0	5	0	2	24	48	186
2023	South Texas	Bentsen-Rio Grande Valley State Park -1	TRAP5	2023-10-14	7	0	4	6	9	69	0	0	0	4	0	1	24	36	153
2023	South Texas	Bentsen-Rio Grande Valley State Park -2	TRAP2A	2023-10-14	7	0	5	6	3	9	0	0	0	4	0	2	14	26	69
2023	South Texas	Bentsen-Rio Grande Valley State Park -2	TRAP4	2023-10-14	7	0	9	0	3	38	1	0	0	3	0	0	16	21	91
2023	South Texas	Bentsen-Rio Grande Valley State Park -2	TRAP6	2023-10-14	7	0	0	1	6	14	0	0	0	7	0	0	14	36	78
2023	South Texas	Bentsen-Rio Grande Valley State Park -2	TRAP5	2023-10-14	7	0	3	4	6	20	0	0	0	1	0	0	17	20	71
2023	South Texas	Resaca De La Palma State Park	TRAP2A	2023-10-10	7	0	6	5	4	20	0	0	0	3	1	0	500	0	539
2023	South Texas	Resaca De La Palma State Park	TRAP4	2023-10-10	7	0	0	0	0	0	0	0	0	0	0	0	0	0	0
2023	South Texas	Resaca De La Palma State Park	TRAP6	2023-10-10	7	0	4	12	0	14	1	0	0	5	0	0	27	5	68
2023	South Texas	Resaca De La Palma State Park	TRAP5	2023-10-10	7	0	0	0	0	0	0	0	0	0	0	0	0	0	0
2023	South Texas	Private residence-1	TRAP2A	2023-10-22	9	0	1	10	5	38	2	3	2	1	0	0	33	18	113
2023	South Texas	Private residence-1	TRAP6	2023-10-22	9	0	2	3	0	27	1	0	4	4	0	0	6	6	53
2023	South Texas	Private residence-1	TRAP5	2023-10-22	9	0	2	9	0	63	0	0	0	1	0	2	9	22	108
2023	South Texas	Private residence-4	TRAP2A	2023-10-22	9	0	3	13	0	114	0	0	1	1	0	1	7	182	322
2023	South Texas	Private residence-4	TRAP4	2023-10-22	9	0	1	3	1	64	0	0	0	0	0	0	3	1	73
2023	South Texas	Private residence-4	TRAP6	2023-10-22	9	0	0	10	0	49	0	0	0	0	0	0	3	2	64
2023	South Texas	Private residence-4	TRAP5	2023-10-22	9	0	0	5	0	56	1	0	0	3	0	0	5	21	91
2023	South Texas	Bentsen-Rio Grande Valley State Park -1	TRAP2A	2023-10-22	8	0	0	17	0	22	1	0	0	1	0	0	10	8	59
2023	South Texas	Bentsen-Rio Grande Valley State Park -1	TRAP4	2023-10-22	8	0	1	14	0	10	0	0	0	0	0	0	7	1	33
2023	South Texas	Bentsen-Rio Grande Valley State Park -1	TRAP6	2023-10-22	8	0	2	26	6	51	1	0	0	5	0	1	0	0	92
2023	South Texas	Bentsen-Rio Grande Valley State Park -1	TRAP5	2023-10-22	8	0	4	8	0	57	0	2	0	0	0	0	21	10	102
2023	South Texas	Bentsen-Rio Grande Valley State Park -2	TRAP2A	2023-10-22	8	0	6	10	11	19	0	0	0	1	0	0	9	4	60
2023	South Texas	Bentsen-Rio Grande Valley State Park -2	TRAP4	2023-10-22	8	0	1	3	5	10	0	0	1	3	0	0	8	2	33
2023	South Texas	Bentsen-Rio Grande Valley State Park -2	TRAP6	2023-10-22	8	0	0	4	6	17	0	1	1	0	0	0	3	8	40
2023	South Texas	Bentsen-Rio Grande Valley State Park -2	TRAP5	2023-10-22	8	0	1	10	6	8	1	0	0	0	0	1	9	5	41
2023	South Texas	Resaca De La Palma State Park	TRAP2A	2023-10-17	7	0	2	1	158	47	0	0	0	1	0	0	20	0	229
2023	South Texas	Resaca De La Palma State Park	TRAP4	2023-10-17	7	0	9	2	7	53	0	0	0	4	0	0	43	1	119
2023	South Texas	Resaca De La Palma State Park	TRAP6	2023-10-17	7	0	15	5	37	52	0	0	0	2	0	0	17	0	128
2023	South Texas	Resaca De La Palma State Park	TRAP5	2023-10-17	7	0	4	6	27	22	0	0	0	2	3	0	7	31	102
2023	South Texas	Private residence-1	TRAP2A	2023-10-27	5	0	3	1	0	6	0	0	0	0	0	0	0	3	13
2023	South Texas	Private residence-1	TRAP4	2023-10-27	14	0	0	1	1	0	0	0	0	0	0	0	2	5	9
2023	South Texas	Private residence-1	TRAP6	2023-10-27	5	0	0	0	0	0	0	0	0	0	0	0	0	0	0
2023	South Texas	Private residence-1	TRAP5	2023-10-27	5	0	1	0	6	9	0	0	0	1	0	1	0	11	29
2023	South Texas	Private residence-4	TRAP2A	2023-10-27	5	0	5	7	0	7	0	0	0	0	0	0	2	4	25
2023	South Texas	Private residence-4	TRAP4	2023-10-27	5	0	0	0	0	0	0	0	0	0	0	0	0	0	0
2023	South Texas	Private residence-4	TRAP6	2023-10-27	5	0	0	0	0	0	0	0	0	0	0	0	0	0	0
2023	South Texas	Private residence-4	TRAP5	2023-10-27	5	0	0	0	0	0	0	0	0	0	0	0	0	0	0
2023	South Texas	Bentsen-Rio Grande Valley State Park -1	TRAP2A	2023-10-27	5	0	0	3	0	5	0	0	0	0	0	0	3	0	11
2023	South Texas	Bentsen-Rio Grande Valley State Park -1	TRAP4	2023-10-27	5	0	0	0	0	0	0	0	0	0	0	0	0	0	0
2023	South Texas	Bentsen-Rio Grande Valley State Park -1	TRAP6	2023-10-27	5	0	1	7	6	17	0	0	0	1	0	1	2	3	38
2023	South Texas	Bentsen-Rio Grande Valley State Park -1	TRAP5	2023-10-27	5	0	0	0	0	0	0	0	0	0	0	0	0	0	0
2023	South Texas	Bentsen-Rio Grande Valley State Park -2	TRAP2A	2023-10-27	5	0	1	3	1	4	0	0	0	0	0	0	3	5	17
2023	South Texas	Bentsen-Rio Grande Valley State Park -2	TRAP4	2023-10-27	5	0	0	0	0	0	0	0	0	0	0	0	0	0	0
2023	South Texas	Bentsen-Rio Grande Valley State Park -2	TRAP6	2023-10-27	5	0	0	0	0	0	0	0	0	0	0	0	0	0	0
2023	South Texas	Bentsen-Rio Grande Valley State Park -2	TRAP5	2023-10-27	5	0	0	0	0	0	0	0	0	0	0	0	0	0	0
2023	South Texas	Resaca De La Palma State Park	TRAP2A	2023-10-24	7	0	28	7	12	57	1	0	2	7	0	2	52	2	170
2023	South Texas	Resaca De La Palma State Park	TRAP4	2023-10-24	7	0	12	7	22	48	0	0	0	3	0	1	37	2	132
2023	South Texas	Resaca De La Palma State Park	TRAP6	2023-10-24	7	0	32	12	7	63	1	0	0	3	0	0	40	0	158
2023	South Texas	Resaca De La Palma State Park	TRAP5	2023-10-24	7	0	4	15	0	8	0	0	0	2	0	0	10	2	41
2023	South Texas	Estero Llano Grande State Park	TRAP2A	2023-10-24	14	0	28	12	17	33	0	0	2	57	0	0	37	0	186
2023	South Texas	Estero Llano Grande State Park	TRAP4	2023-10-24	14	0	5	3	2	3	0	0	0	5	0	0	0	4	22
2023	South Texas	Estero Llano Grande State Park	TRAP6	2023-10-24	14	0	4	3	0	7	1	0	1	23	1	1	6	0	47
2023	South Texas	Estero Llano Grande State Park	TRAP5	2023-10-24	14	0	2	2	12	56	1	1	0	0	0	0	3	0	77
2023	South Texas	Private residence-1	TRAP2A	2023-11-02	6	0	1	0	1	4	0	0	0	0	0	0	0	1	7
2023	South Texas	Private residence-1	TRAP4	2023-11-02	6	0	0	2	0	83	0	0	4	5	0	16	0	2	112
2023	South Texas	Private residence-1	TRAP6	2023-11-02	6	0	1	1	0	2	0	0	0	0	0	0	0	0	4
2023	South Texas	Private residence-1	TRAP5	2023-11-02	6	0	0	0	2	2	0	0	0	0	0	0	0	0	4
2023	South Texas	Private residence-4	TRAP2A	2023-11-02	6	0	1	2	1	4	0	0	0	0	0	0	0	1	9
2023	South Texas	Private residence-4	TRAP4	2023-11-02	6	0	0	1	1	1	0	0	0	0	0	0	0	0	3
2023	South Texas	Private residence-4	TRAP6	2023-11-02	6	0	0	0	0	0	0	0	0	0	0	0	0	0	0
2023	South Texas	Private residence-4	TRAP5	2023-11-02	6	0	0	0	0	0	0	0	0	0	0	0	0	0	0
2023	South Texas	Resaca De La Palma State Park	TRAP2A	2023-11-02	9	0	0	6	17	50	2	0	0	2	0	11	10	14	112
2023	South Texas	Resaca De La Palma State Park	TRAP4	2023-11-02	9	1	0	0	4	11	1	0	0	0	0	1	0	1	18
2023	South Texas	Resaca De La Palma State Park	TRAP6	2023-11-02	9	0	2	3	17	14	2	0	0	0	0	2	4	4	48
2023	South Texas	Resaca De La Palma State Park	TRAP5	2023-11-02	9	0	0	2	5	12	0	0	0	0	0	0	0	1	20
2023	South Texas	Estero Llano Grande State Park	TRAP2A	2023-11-01	8	0	4	5	0	25	1	1	0	9	0	0	0	0	45
2023	South Texas	Estero Llano Grande State Park	TRAP4	2023-11-01	8	0	1	0	0	6	0	0	0	2	0	0	1	6	16
2023	South Texas	Estero Llano Grande State Park	TRAP6	2023-11-01	8	0	0	2	0	13	0	0	0	17	0	0	3	0	35
2023	South Texas	Estero Llano Grande State Park	TRAP5	2023-11-01	8	0	0	1	0	32	0	0	0	0	0	0	0	4	37
2023	South Texas	Bentsen-Rio Grande Valley State Park -1	TRAP2A	2023-11-06	10	0	0	3	0	6	0	0	0	0	0	0	0	2	11
2023	South Texas	Bentsen-Rio Grande Valley State Park -1	TRAP4	2023-11-06	10	0	0	9	0	11	0	0	0	0	0	0	5	2	27
2023	South Texas	Bentsen-Rio Grande Valley State Park -1	TRAP6	2023-11-06	10	0	2	7	0	14	0	0	0	0	0	7	4	0	34
2023	South Texas	Bentsen-Rio Grande Valley State Park -1	TRAP5	2023-11-06	10	0	1	2	0	15	0	1	0	0	0	0	11	6	36
2023	South Texas	Bentsen-Rio Grande Valley State Park -2	TRAP2A	2023-11-06	10	0	1	2	0	13	0	0	0	0	0	0	3	5	24
2023	South Texas	Bentsen-Rio Grande Valley State Park -2	TRAP4	2023-11-06	10	0	0	0	0	0	0	0	0	0	0	0	0	0	0
2023	South Texas	Bentsen-Rio Grande Valley State Park -2	TRAP6	2023-11-06	10	0	0	4	1	9	2	0	0	0	0	2	1	4	23
2023	South Texas	Bentsen-Rio Grande Valley State Park -2	TRAP5	2023-11-06	10	0	0	1	0	8	0	0	0	0	0	1	0	0	10
2023	South Texas	Private residence-4	TRAP2A	2023-11-10	8	0	10	1	14	0	1	0	0	1	0	1	0	20	48
2023	South Texas	Private residence-4	TRAP4	2023-11-10	8	0	0	1	1	1	0	0	0	0	0	0	0	14	17
2023	South Texas	Private residence-4	TRAP6	2023-11-10	8	0	1	2	4	3	0	0	0	0	0	0	0	7	17
2023	South Texas	Private residence-4	TRAP5	2023-11-10	8	0	0	2	5	1	0	0	0	0	0	0	7	4	19
2023	South Texas	Bentsen-Rio Grande Valley State Park -1	TRAP2A	2023-11-10	4	0	0	1	0	4	0	0	2	0	0	0	0	0	7
2023	South Texas	Bentsen-Rio Grande Valley State Park -1	TRAP4	2023-11-10	4	0	2	2	4	12	0	0	0	0	0	0	7	12	39
2023	South Texas	Bentsen-Rio Grande Valley State Park -1	TRAP6	2023-11-10	4	0	1	3	4	3	0	0	0	1	0	1	3	7	23
2023	South Texas	Bentsen-Rio Grande Valley State Park -1	TRAP5	2023-11-10	4	0	1	2	3	7	0	0	1	0	0	0	15	8	37
2023	South Texas	Bentsen-Rio Grande Valley State Park -2	TRAP2A	2023-11-10	4	0	8	2	5	4	1	0	0	0	0	0	2	0	22
2023	South Texas	Bentsen-Rio Grande Valley State Park -2	TRAP4	2023-11-10	4	0	0	1	2	9	2	0	0	1	0	0	1	8	24
2023	South Texas	Bentsen-Rio Grande Valley State Park -2	TRAP6	2023-11-10	4	0	0	1	6	14	0	1	1	0	0	0	1	0	24
2023	South Texas	Bentsen-Rio Grande Valley State Park -2	TRAP5	2023-11-10	4	0	1	1	4	3	1	0	0	0	0	0	0	9	19
2023	South Texas	Private residence-1	TRAP2A	2023-11-14	12	0	1	6	9	0	1	0	2	0	0	0	5	6	30
2023	South Texas	Private residence-1	TRAP4	2023-11-14	12	0	0	1	1	12	1	0	8	2	0	5	7	3	40
2023	South Texas	Private residence-1	TRAP6	2023-11-14	12	0	6	1	1	11	0	0	1	3	0	1	0	1	25
2023	South Texas	Private residence-1	TRAP5	2023-11-14	12	0	8	14	4	9	0	0	0	2	0	0	4	1	42
2023	South Texas	Private residence-4	TRAP2A	2023-11-18	8	0	1	1	2	1	0	0	0	0	0	0	10	1	16
2023	South Texas	Private residence-4	TRAP4	2023-11-18	8	0	0	2	1	1	0	0	0	0	0	0	5	1	10
2023	South Texas	Private residence-4	TRAP6	2023-11-18	8	0	0	2	0	1	0	0	0	0	0	0	3	2	8
2023	South Texas	Private residence-4	TRAP5	2023-11-18	8	0	0	3	0	0	0	0	0	0	0	0	11	0	14
2023	South Texas	Bentsen-Rio Grande Valley State Park -1	TRAP2A	2023-11-18	8	0	0	4	0	2	0	0	0	0	0	0	5	1	12
2023	South Texas	Bentsen-Rio Grande Valley State Park -1	TRAP4	2023-11-18	8	0	0	5	0	2	1	0	0	0	0	0	25	1	34
2023	South Texas	Bentsen-Rio Grande Valley State Park -1	TRAP6	2023-11-18	8	0	0	1	0	1	0	0	0	0	0	2	3	1	8
2023	South Texas	Bentsen-Rio Grande Valley State Park -1	TRAP5	2023-11-18	8	0	0	6	1	5	0	0	0	0	0	0	19	0	31
2023	South Texas	Bentsen-Rio Grande Valley State Park -2	TRAP2A	2023-11-18	8	0	0	0	0	0	0	0	0	0	0	0	0	0	0
2023	South Texas	Bentsen-Rio Grande Valley State Park -2	TRAP4	2023-11-18	8	0	0	5	2	2	0	0	0	0	0	0	7	2	18
2023	South Texas	Bentsen-Rio Grande Valley State Park -2	TRAP6	2023-11-18	8	0	0	5	3	0	0	0	0	0	0	0	2	0	10
2023	South Texas	Bentsen-Rio Grande Valley State Park -2	TRAP5	2023-11-18	8	0	0	17	1	0	0	0	0	0	0	0	2	2	22
2023	South Texas	Resaca De La Palma State Park	TRAP2A	2023-11-07	5	0	3	13	8	5	0	0	0	1	0	0	21	0	51
2023	South Texas	Resaca De La Palma State Park	TRAP4	2023-11-07	5	0	2	3	5	12	6	0	0	2	0	2	0	2	34
2023	South Texas	Resaca De La Palma State Park	TRAP6	2023-11-07	5	0	3	7	2	5	0	0	0	0	0	0	12	3	32
2023	South Texas	Resaca De La Palma State Park	TRAP5	2023-11-07	5	0	9	2	1	11	0	0	0	2	0	0	4	0	29
2023	South Texas	Estero Llano Grande State Park	TRAP2A	2023-11-07	6	0	12	6	3	4	0	0	0	2	0	1	7	0	35
2023	South Texas	Estero Llano Grande State Park	TRAP4	2023-11-07	6	0	0	0	0	3	0	0	0	8	0	0	1	0	12
2023	South Texas	Estero Llano Grande State Park	TRAP6	2023-11-07	6	0	0	0	0	0	0	0	0	0	0	0	0	0	0
2023	South Texas	Estero Llano Grande State Park	TRAP5	2023-11-07	6	0	0	3	0	6	0	0	0	0	0	0	4	1	14
2023	South Texas	Private residence-1	TRAP2A	2023-11-25	11	0	0	5	1	0	1	0	0	0	0	0	30	2	39
2023	South Texas	Private residence-1	TRAP6	2023-11-25	11	0	0	1	1	2	0	0	0	0	0	0	8	0	12
2023	South Texas	Private residence-1	TRAP5	2023-11-25	11	0	0	23	9	0	0	0	0	0	0	1	38	2	73
2023	South Texas	Private residence-4	TRAP2A	2023-11-25	7	0	0	0	0	11	1	0	0	0	0	0	4	1	17
2023	South Texas	Private residence-4	TRAP4	2023-11-25	7	0	0	5	0	3	0	0	0	0	0	0	2	1	11
2023	South Texas	Private residence-4	TRAP6	2023-11-25	7	0	0	15	2	2	0	0	0	0	0	7	6	0	32
2023	South Texas	Private residence-4	TRAP5	2023-11-25	7	0	0	3	1	0	0	0	0	0	0	0	18	1	23
2023	South Texas	Bentsen-Rio Grande Valley State Park -1	TRAP2A	2023-11-25	7	0	0	2	0	3	0	0	0	0	0	0	2	0	7
2023	South Texas	Bentsen-Rio Grande Valley State Park -1	TRAP4	2023-11-25	7	0	0	0	0	0	0	0	0	0	0	0	0	0	0
2023	South Texas	Bentsen-Rio Grande Valley State Park -1	TRAP6	2023-11-25	7	0	0	0	0	0	0	0	0	0	0	0	0	0	0
2023	South Texas	Bentsen-Rio Grande Valley State Park -1	TRAP5	2023-11-25	7	0	0	0	0	0	0	0	0	0	0	0	0	0	0
2023	South Texas	Bentsen-Rio Grande Valley State Park -2	TRAP2A	2023-11-25	7	0	0	0	0	0	0	0	0	0	0	0	0	0	0
2023	South Texas	Bentsen-Rio Grande Valley State Park -2	TRAP4	2023-11-25	7	0	0	1	0	10	2	0	0	0	0	0	3	2	18
2023	South Texas	Bentsen-Rio Grande Valley State Park -2	TRAP6	2023-11-25	7	0	0	0	0	0	0	0	0	0	0	0	0	0	0
2023	South Texas	Bentsen-Rio Grande Valley State Park -2	TRAP5	2023-11-25	7	0	0	0	0	0	0	0	0	0	0	0	0	0	0
2023	South Texas	Resaca De La Palma State Park	TRAP2A	2023-11-14	7	0	2	6	1	4	0	0	0	8	0	1	3	0	25
2023	South Texas	Resaca De La Palma State Park	TRAP4	2023-11-14	7	0	1	0	0	3	0	0	0	2	0	0	2	0	8
2023	South Texas	Resaca De La Palma State Park	TRAP6	2023-11-14	7	0	8	13	5	7	2	0	0	3	0	3	24	0	65
2023	South Texas	Resaca De La Palma State Park	TRAP5	2023-11-14	7	0	2	3	4	12	0	0	0	1	0	0	3	0	25
2023	South Texas	Estero Llano Grande State Park	TRAP2A	2023-11-14	7	0	5	9	8	12	0	0	0	22	0	1	4	0	61
2023	South Texas	Estero Llano Grande State Park	TRAP4	2023-11-14	7	0	0	0	0	2	0	0	0	1	0	0	0	0	3
2023	South Texas	Estero Llano Grande State Park	TRAP6	2023-11-14	7	0	1	2	0	3	0	0	0	6	0	0	2	0	14
2023	South Texas	Estero Llano Grande State Park	TRAP5	2023-11-14	7	0	4	7	3	12	0	0	0	2	0	1	10	3	42
2023	South Texas	Resaca De La Palma State Park	TRAP2A	2023-11-21	7	0	0	0	0	0	0	0	0	0	0	0	0	0	0
2023	South Texas	Resaca De La Palma State Park	TRAP4	2023-11-21	7	0	7	9	2	8	0	0	0	12	0	0	4	1	43
2023	South Texas	Resaca De La Palma State Park	TRAP6	2023-11-21	7	0	8	5	2	7	0	0	0	2	0	1	12	4	41
2023	South Texas	Resaca De La Palma State Park	TRAP5	2023-11-21	7	0	11	23	3	4	1	0	0	2	0	1	3	0	48
2023	South Texas	Estero Llano Grande State Park	TRAP2A	2023-11-21	7	0	7	3	0	8	0	0	0	15	0	1	6	0	40
2023	South Texas	Estero Llano Grande State Park	TRAP4	2023-11-21	7	0	1	0	0	4	0	0	0	1	0	0	0	2	8
2023	South Texas	Estero Llano Grande State Park	TRAP6	2023-11-21	7	0	2	9	1	5	0	0	0	2	0	2	1	0	22
2023	South Texas	Estero Llano Grande State Park	TRAP5	2023-11-21	7	0	0	0	0	0	0	0	0	0	0	0	0	0	0
2023	South Texas	Resaca De La Palma State Park	TRAP2A	2023-11-28	7	0	0	1	2	2	0	0	0	0	0	0	6	1	12
2023	South Texas	Resaca De La Palma State Park	TRAP6	2023-11-28	7	0	0	1	0	0	0	0	0	0	0	0	4	2	7
2023	South Texas	Estero Llano Grande State Park	TRAP2A	2023-11-28	7	0	0	3	3	5	2	0	0	0	0	0	0	0	13
2023	South Texas	Estero Llano Grande State Park	TRAP4	2023-11-28	7	0	0	1	0	2	0	0	0	1	0	0	0	2	6
2023	South Texas	Estero Llano Grande State Park	TRAP6	2023-11-28	7	0	0	3	1	0	0	1	0	0	0	2	1	0	8
2023	South Texas	Estero Llano Grande State Park	TRAP5	2023-11-28	7	0	0	1	1	0	0	0	0	0	0	0	0	0	2
2023	South Texas	Private residence-1	TRAP2A	2023-12-03	8	0	0	0	7	7	0	0	0	0	0	0	13	2	29
2023	South Texas	Private residence-1	TRAP4	2023-12-03	19	0	0	0	0	0	0	0	0	0	0	0	0	0	0
2023	South Texas	Private residence-1	TRAP6	2023-12-03	8	0	0	0	0	1	0	0	0	0	0	0	3	0	4
2023	South Texas	Private residence-1	TRAP5	2023-12-03	8	0	0	9	3	0	0	0	0	0	0	1	7	2	22
2023	South Texas	Private residence-4	TRAP2A	2023-12-02	7	0	0	0	0	0	0	0	0	0	0	0	0	0	0
2023	South Texas	Private residence-4	TRAP4	2023-12-02	7	0	0	0	0	0	0	0	0	0	0	0	0	0	0
2023	South Texas	Private residence-4	TRAP6	2023-12-02	7	0	0	3	1	1	0	0	0	0	0	0	3	0	8
2023	South Texas	Private residence-4	TRAP5	2023-12-02	7	0	0	0	0	0	0	0	0	0	0	0	0	0	0
2023	South Texas	Bentsen-Rio Grande Valley State Park -1	TRAP2A	2023-12-02	7	0	0	0	0	1	0	0	0	0	0	0	4	1	6
2023	South Texas	Bentsen-Rio Grande Valley State Park -1	TRAP4	2023-12-02	7	0	0	0	0	0	0	0	0	0	0	0	0	0	0
2023	South Texas	Bentsen-Rio Grande Valley State Park -1	TRAP6	2023-12-02	7	0	0	0	0	0	0	0	0	0	0	0	0	0	0
2023	South Texas	Bentsen-Rio Grande Valley State Park -1	TRAP5	2023-12-02	7	0	0	0	0	0	0	0	0	0	0	0	0	0	0
2023	South Texas	Bentsen-Rio Grande Valley State Park -2	TRAP2A	2023-12-02	7	0	0	6	2	1	0	0	0	0	0	1	6	0	16
2023	South Texas	Bentsen-Rio Grande Valley State Park -2	TRAP4	2023-12-02	7	0	0	0	1	2	0	0	0	0	0	0	11	3	17
2023	South Texas	Bentsen-Rio Grande Valley State Park -2	TRAP6	2023-12-02	7	0	0	3	0	0	0	0	0	0	0	3	1	2	9
2023	South Texas	Bentsen-Rio Grande Valley State Park -2	TRAP5	2023-12-02	7	0	0	1	2	2	0	0	0	0	0	0	10	1	16
2023	South Texas	Resaca De La Palma State Park	TRAP2A	2023-12-05	7	0	0	0	0	0	0	0	0	0	0	0	0	0	0
2023	South Texas	Resaca De La Palma State Park	TRAP4	2023-12-05	14	0	0	0	0	0	0	0	0	0	0	0	0	0	0
2023	South Texas	Resaca De La Palma State Park	TRAP6	2023-12-05	7	0	0	0	0	0	0	0	0	0	0	0	0	0	0
2023	South Texas	Resaca De La Palma State Park	TRAP5	2023-12-05	14	0	0	0	0	0	0	0	0	0	0	0	0	0	0
2023	South Texas	Estero Llano Grande State Park	TRAP2A	2023-12-05	7	0	2	4	1	3	1	0	0	3	0	0	8	1	23
2023	South Texas	Estero Llano Grande State Park	TRAP4	2023-12-05	7	0	0	2	2	0	0	0	0	0	0	0	2	2	8
2023	South Texas	Estero Llano Grande State Park	TRAP6	2023-12-05	7	0	0	2	1	1	0	0	0	0	0	0	3	0	7
2023	South Texas	Estero Llano Grande State Park	TRAP5	2023-12-05	7	0	0	2	1	0	0	0	0	0	0	0	10	1	14
2023	South Texas	Private residence-4	TRAP2A	2023-12-08	6	0	1	1	0	6	0	0	0	0	0	0	2	2	12
2023	South Texas	Private residence-4	TRAP4	2023-12-08	6	0	0	5	3	4	0	0	0	0	0	0	39	0	51
2023	South Texas	Private residence-4	TRAP6	2023-12-08	6	0	0	0	0	0	0	0	0	0	0	0	0	0	0
2023	South Texas	Private residence-4	TRAP5	2023-12-08	6	0	0	5	4	1	0	0	0	0	0	0	4	0	14
2023	South Texas	Bentsen-Rio Grande Valley State Park -1	TRAP2A	2023-12-08	6	0	0	1	0	2	0	0	0	0	0	0	18	3	24
2023	South Texas	Bentsen-Rio Grande Valley State Park -1	TRAP4	2023-12-08	6	0	0	0	0	0	0	0	0	0	0	0	0	0	0
2023	South Texas	Bentsen-Rio Grande Valley State Park -1	TRAP6	2023-12-08	6	0	0	5	3	1	0	0	0	0	0	1	0	1	11
2023	South Texas	Bentsen-Rio Grande Valley State Park -1	TRAP5	2023-12-08	6	0	0	0	0	0	0	0	0	0	0	0	0	0	0
2023	South Texas	Bentsen-Rio Grande Valley State Park -2	TRAP2A	2023-12-08	6	0	0	0	0	0	0	0	0	0	0	0	0	0	0
2023	South Texas	Bentsen-Rio Grande Valley State Park -2	TRAP4	2023-12-08	6	0	0	0	0	0	0	0	0	0	0	0	0	0	0
2023	South Texas	Bentsen-Rio Grande Valley State Park -2	TRAP6	2023-12-08	6	0	0	2	0	1	0	0	0	0	0	0	2	1	6
2023	South Texas	Bentsen-Rio Grande Valley State Park -2	TRAP5	2023-12-08	6	0	0	0	0	0	0	0	0	0	0	0	0	0	0
2023	South Texas	Private residence-1	TRAP2A	2023-12-30	27	0	0	0	0	0	0	0	0	0	0	0	0	0	0
2023	South Texas	Private residence-1	TRAP4	2023-12-30	27	0	0	0	0	0	0	0	0	0	0	0	0	0	0
2023	South Texas	Private residence-1	TRAP6	2023-12-30	27	0	0	0	0	0	0	0	0	0	0	0	0	0	0
2023	South Texas	Private residence-1	TRAP5	2023-12-30	27	0	0	0	0	0	0	0	0	0	0	0	0	0	0
2023	South Texas	Private residence-4	TRAP2A	2023-12-29	21	0	0	0	0	0	0	0	0	0	0	0	0	0	0
2023	South Texas	Private residence-4	TRAP4	2023-12-29	21	0	0	0	0	0	0	0	0	0	0	0	0	0	0
2023	South Texas	Private residence-4	TRAP6	2023-12-29	21	0	0	0	0	0	0	0	0	0	0	0	0	0	0
2023	South Texas	Private residence-4	TRAP5	2023-12-29	21	0	0	0	0	0	0	0	0	0	0	0	0	0	0
2023	South Texas	Bentsen-Rio Grande Valley State Park -1	TRAP2A	2023-12-29	21	0	0	0	0	0	0	0	0	0	0	0	0	0	0
2023	South Texas	Bentsen-Rio Grande Valley State Park -1	TRAP4	2023-12-29	21	0	0	0	0	0	0	0	0	0	0	0	0	0	0
2023	South Texas	Bentsen-Rio Grande Valley State Park -1	TRAP6	2023-12-29	21	0	0	0	0	0	0	0	0	0	0	0	0	0	0
2023	South Texas	Bentsen-Rio Grande Valley State Park -1	TRAP5	2023-12-29	21	0	0	0	0	0	0	0	0	0	0	0	0	0	0
2023	South Texas	Bentsen-Rio Grande Valley State Park -2	TRAP2A	2023-12-29	21	0	0	0	0	0	0	0	0	0	0	0	0	0	0
2023	South Texas	Bentsen-Rio Grande Valley State Park -2	TRAP4	2023-12-29	21	0	0	0	0	0	0	0	0	0	0	0	0	0	0
2023	South Texas	Bentsen-Rio Grande Valley State Park -2	TRAP6	2023-12-29	21	0	0	0	0	0	0	0	0	0	0	0	0	0	0
2023	South Texas	Bentsen-Rio Grande Valley State Park -2	TRAP5	2023-12-29	21	0	0	0	0	0	0	0	0	0	0	0	0	0	0
2023	South Texas	Resaca De La Palma State Park	TRAP2A	2023-12-26	21	0	0	0	0	0	0	0	0	0	0	0	0	0	0
2023	South Texas	Resaca De La Palma State Park	TRAP4	2023-12-26	21	0	0	0	0	0	0	0	0	0	0	0	0	0	0
2023	South Texas	Resaca De La Palma State Park	TRAP6	2023-12-26	21	0	0	0	0	0	0	0	0	0	0	0	0	0	0
2023	South Texas	Resaca De La Palma State Park	TRAP5	2023-12-26	21	0	0	0	0	0	0	0	0	0	0	0	0	0	0
2023	South Texas	Estero Llano Grande State Park	TRAP2A	2023-12-26	21	0	0	0	0	0	0	0	0	0	0	0	0	0	0
2023	South Texas	Estero Llano Grande State Park	TRAP4	2023-12-26	21	0	0	0	0	0	0	0	0	0	0	0	0	0	0
2023	South Texas	Estero Llano Grande State Park	TRAP6	2023-12-26	21	0	0	0	0	0	0	0	0	0	0	0	0	0	0
2023	South Texas	Estero Llano Grande State Park	TRAP5	2023-12-26	21	0	0	0	0	0	0	0	0	0	0	0	0	0	0
2023	South Texas	Private residence-1	TRAP2A	2024-01-06	7	0	0	0	0	0	0	0	0	0	0	0	0	0	0
2023	South Texas	Private residence-1	TRAP4	2024-01-06	7	0	0	0	0	0	0	0	0	0	0	0	0	0	0
2023	South Texas	Private residence-1	TRAP6	2024-01-06	7	0	0	0	0	0	0	0	0	0	0	0	0	0	0
2023	South Texas	Private residence-1	TRAP5	2024-01-06	7	0	0	0	0	0	0	0	0	0	0	0	0	0	0
2023	South Texas	Private residence-4	TRAP2A	2024-01-05	7	0	0	0	0	0	0	0	0	0	0	0	0	0	0
2023	South Texas	Private residence-4	TRAP4	2024-01-05	7	0	0	0	0	0	0	0	0	0	0	0	0	0	0
2023	South Texas	Private residence-4	TRAP6	2024-01-05	7	0	0	0	0	0	0	0	0	0	0	0	0	0	0
2023	South Texas	Private residence-4	TRAP5	2024-01-05	7	0	0	0	0	0	0	0	0	0	0	0	0	0	0
2023	South Texas	Bentsen-Rio Grande Valley State Park -1	TRAP2A	2024-01-05	7	0	0	0	0	0	0	0	0	0	0	0	0	0	0
2023	South Texas	Bentsen-Rio Grande Valley State Park -1	TRAP4	2024-01-05	7	0	0	0	0	0	0	0	0	0	0	0	0	0	0
2023	South Texas	Bentsen-Rio Grande Valley State Park -1	TRAP6	2024-01-05	7	0	0	0	0	0	0	0	0	0	0	0	0	0	0
2023	South Texas	Bentsen-Rio Grande Valley State Park -1	TRAP5	2024-01-05	7	0	0	0	0	0	0	0	0	0	0	0	0	0	0
2023	South Texas	Bentsen-Rio Grande Valley State Park -2	TRAP2A	2024-01-05	7	0	0	0	0	0	0	0	0	0	0	0	0	0	0
2023	South Texas	Bentsen-Rio Grande Valley State Park -2	TRAP4	2024-01-05	7	0	0	0	0	0	0	0	0	0	0	0	0	0	0
2023	South Texas	Bentsen-Rio Grande Valley State Park -2	TRAP6	2024-01-05	7	0	0	0	0	0	0	0	0	0	0	0	0	0	0
2023	South Texas	Bentsen-Rio Grande Valley State Park -2	TRAP5	2024-01-05	7	0	0	0	0	0	0	0	0	0	0	0	0	0	0
2023	South Texas	Resaca De La Palma State Park	TRAP2A	2024-01-02	7	0	0	0	0	0	0	0	0	0	0	0	0	0	0
2023	South Texas	Resaca De La Palma State Park	TRAP4	2024-01-02	7	0	0	0	0	0	0	0	0	0	0	0	0	0	0
2023	South Texas	Resaca De La Palma State Park	TRAP6	2024-01-02	7	0	0	0	0	0	0	0	0	0	0	0	0	0	0
2023	South Texas	Resaca De La Palma State Park	TRAP5	2024-01-02	7	0	0	0	0	0	0	0	0	0	0	0	0	0	0
2023	South Texas	Estero Llano Grande State Park	TRAP2A	2024-01-02	7	0	0	0	0	0	0	0	0	0	0	0	0	0	0
2023	South Texas	Estero Llano Grande State Park	TRAP4	2024-01-02	7	0	0	0	0	0	0	0	0	0	0	0	0	0	0
2023	South Texas	Estero Llano Grande State Park	TRAP6	2024-01-02	7	0	0	0	0	0	0	0	0	0	0	0	0	0	0
2023	South Texas	Estero Llano Grande State Park	TRAP5	2024-01-02	7	0	0	0	0	0	0	0	0	0	0	0	0	0	0
2023	South Texas	Private residence-1	TRAP2A	2024-01-09	3	0	0	9	15	7	0	0	0	1	0	0	5	1	38
2023	South Texas	Private residence-1	TRAP4	2024-01-09	3	0	0	4	12	0	0	0	0	1	0	2	1	1	21
2023	South Texas	Private residence-1	TRAP6	2024-01-09	3	0	0	2	1	0	0	0	0	2	0	0	0	0	5
2023	South Texas	Private residence-1	TRAP5	2024-01-09	3	0	0	6	9	1	0	0	0	0	0	2	2	0	20
2023	South Texas	Private residence-4	TRAP2A	2024-01-12	7	0	0	0	0	0	0	0	0	0	0	0	0	0	0
2023	South Texas	Private residence-4	TRAP4	2024-01-12	7	0	0	0	0	0	0	0	0	0	0	0	0	0	0
2023	South Texas	Private residence-4	TRAP6	2024-01-12	7	0	0	0	0	0	0	0	0	0	0	0	0	0	0
2023	South Texas	Private residence-4	TRAP5	2024-01-12	7	0	0	0	0	0	0	0	0	0	0	0	0	0	0
2023	South Texas	Bentsen-Rio Grande Valley State Park -1	TRAP2A	2024-01-12	7	0	0	6	18	1	0	0	0	0	0	0	3	1	29
2023	South Texas	Bentsen-Rio Grande Valley State Park -1	TRAP4	2024-01-12	7	0	0	12	38	1	0	0	0	0	0	3	0	3	57
2023	South Texas	Bentsen-Rio Grande Valley State Park -1	TRAP6	2024-01-12	7	0	0	0	1	0	0	0	0	0	0	0	1	0	2
2023	South Texas	Bentsen-Rio Grande Valley State Park -1	TRAP5	2024-01-12	7	0	0	11	10	0	0	0	0	0	0	0	4	3	28
2023	South Texas	Bentsen-Rio Grande Valley State Park -2	TRAP2A	2024-01-12	7	0	0	46	0	6	0	0	0	0	0	0	3	0	55
2023	South Texas	Bentsen-Rio Grande Valley State Park -2	TRAP4	2024-01-12	7	0	0	0	0	0	0	0	0	0	0	0	0	0	0
2023	South Texas	Bentsen-Rio Grande Valley State Park -2	TRAP6	2024-01-12	7	0	0	0	0	0	0	0	0	0	0	0	0	0	0
2023	South Texas	Bentsen-Rio Grande Valley State Park -2	TRAP5	2024-01-12	7	0	0	0	0	0	0	0	0	0	0	0	0	0	0
2023	South Texas	Resaca De La Palma State Park	TRAP2A	2024-01-09	7	0	0	0	0	0	0	0	0	0	0	0	0	0	0
2023	South Texas	Resaca De La Palma State Park	TRAP4	2024-01-09	7	0	0	0	0	0	0	0	0	0	0	0	0	0	0
2023	South Texas	Resaca De La Palma State Park	TRAP6	2024-01-09	7	0	0	0	0	0	0	0	0	0	0	0	0	0	0
2023	South Texas	Resaca De La Palma State Park	TRAP5	2024-01-09	7	0	0	0	0	0	0	0	0	0	0	0	0	0	0
2023	South Texas	Estero Llano Grande State Park	TRAP2A	2024-01-09	7	0	0	0	0	0	0	0	0	0	0	0	0	0	0
2023	South Texas	Estero Llano Grande State Park	TRAP4	2024-01-09	7	0	0	0	0	0	0	0	0	0	0	0	0	0	0
2023	South Texas	Estero Llano Grande State Park	TRAP6	2024-01-09	7	0	0	0	0	0	0	0	0	0	0	0	0	0	0
2023	South Texas	Estero Llano Grande State Park	TRAP5	2024-01-09	7	0	0	0	0	0	0	0	0	0	0	0	0	0	0
2023	South Texas	Private residence-1	TRAP2A	2024-01-20	11	0	0	11	33	3	0	0	0	0	0	0	4	0	51
2023	South Texas	Private residence-1	TRAP4	2024-01-20	11	0	0	2	1	1	0	0	0	2	0	3	0	1	10
2023	South Texas	Private residence-1	TRAP6	2024-01-20	11	0	0	3	7	0	0	0	0	0	0	0	1	2	13
2023	South Texas	Private residence-1	TRAP5	2024-01-20	11	0	0	5	30	1	0	0	0	0	0	0	1	4	41
2023	South Texas	Private residence-4	TRAP2A	2024-01-20	8	0	0	4	20	1	0	0	0	0	0	0	2	0	27
2023	South Texas	Private residence-4	TRAP4	2024-01-20	8	0	0	0	17	1	0	0	0	0	0	0	0	2	20
2023	South Texas	Private residence-4	TRAP6	2024-01-20	8	0	0	1	2	1	0	0	0	0	0	0	0	1	5
2023	South Texas	Private residence-4	TRAP5	2024-01-20	8	0	0	1	18	3	0	0	0	0	0	0	0	2	24
2023	South Texas	Bentsen-Rio Grande Valley State Park -1	TRAP2A	2024-01-18	6	0	0	0	0	0	0	0	0	0	0	0	0	0	0
2023	South Texas	Bentsen-Rio Grande Valley State Park -1	TRAP4	2024-01-18	6	0	0	2	6	0	0	0	0	0	0	0	3	0	11
2023	South Texas	Bentsen-Rio Grande Valley State Park -1	TRAP6	2024-01-18	6	0	0	3	22	0	0	0	0	0	0	0	3	3	31
2023	South Texas	Bentsen-Rio Grande Valley State Park -1	TRAP5	2024-01-18	6	0	0	0	0	0	0	0	0	0	0	0	0	0	0
2023	South Texas	Bentsen-Rio Grande Valley State Park -2	TRAP2A	2024-01-18	6	0	0	2	0	24	0	0	0	0	0	0	0	2	28
2023	South Texas	Bentsen-Rio Grande Valley State Park -2	TRAP4	2024-01-18	6	0	0	0	0	0	0	0	0	0	0	0	0	0	0
2023	South Texas	Bentsen-Rio Grande Valley State Park -2	TRAP6	2024-01-18	6	0	0	0	0	0	0	0	0	0	0	0	0	0	0
2023	South Texas	Bentsen-Rio Grande Valley State Park -2	TRAP5	2024-01-18	6	0	0	0	0	0	0	0	0	0	0	0	0	0	0
2023	South Texas	Resaca De La Palma State Park	TRAP2A	2024-01-20	11	0	2	9	14	4	1	0	0	0	0	0	9	2	41
2023	South Texas	Resaca De La Palma State Park	TRAP4	2024-01-20	11	0	1	5	1	4	0	0	0	0	0	0	1	0	12
2023	South Texas	Resaca De La Palma State Park	TRAP6	2024-01-20	11	0	0	0	0	0	0	0	0	0	0	0	0	0	0
2023	South Texas	Resaca De La Palma State Park	TRAP5	2024-01-20	11	0	0	3	2	1	0	0	0	0	0	0	1	0	7
2023	South Texas	Estero Llano Grande State Park	TRAP2A	2024-01-19	10	0	2	9	1	3	0	0	0	4	0	0	7	0	26
2023	South Texas	Estero Llano Grande State Park	TRAP4	2024-01-19	10	0	0	4	3	2	0	0	0	0	0	0	3	2	14
2023	South Texas	Estero Llano Grande State Park	TRAP6	2024-01-19	10	0	0	4	7	5	0	0	0	0	0	0	0	0	16
2023	South Texas	Estero Llano Grande State Park	TRAP5	2024-01-19	10	0	0	2	1	5	0	0	0	0	0	0	0	0	8
2023	South Texas	Private residence-1	TRAP2A	2024-01-28	8	0	0	1	9	1	0	0	0	0	0	0	1	0	12
2023	South Texas	Private residence-1	TRAP4	2024-01-28	8	0	0	0	1	0	0	0	0	0	0	0	1	0	2
2023	South Texas	Private residence-1	TRAP6	2024-01-28	8	0	0	2	1	1	0	0	0	0	0	1	10	2	17
2023	South Texas	Private residence-1	TRAP5	2024-01-28	8	0	0	3	0	0	0	0	0	1	0	1	3	0	8
2023	South Texas	Private residence-4	TRAP2A	2024-01-28	8	0	1	0	4	12	0	0	0	0	0	0	2	0	19
2023	South Texas	Private residence-4	TRAP4	2024-01-28	8	0	0	2	3	0	0	0	0	0	0	0	5	0	10
2023	South Texas	Private residence-4	TRAP6	2024-01-28	8	0	1	1	0	18	0	0	0	0	0	0	1	0	21
2023	South Texas	Private residence-4	TRAP5	2024-01-28	8	0	0	1	1	0	0	0	0	1	0	0	0	0	3
2023	South Texas	Bentsen-Rio Grande Valley State Park -1	TRAP2A	2024-01-24	6	0	0	3	2	1	0	0	0	0	0	0	0	0	6
2023	South Texas	Bentsen-Rio Grande Valley State Park -1	TRAP4	2024-01-24	6	0	0	3	3	2	0	0	0	0	0	0	1	0	9
2023	South Texas	Bentsen-Rio Grande Valley State Park -1	TRAP6	2024-01-24	6	0	0	0	1	1	0	0	0	0	0	0	1	0	3
2023	South Texas	Bentsen-Rio Grande Valley State Park -1	TRAP5	2024-01-24	6	0	0	1	3	1	0	0	0	0	0	0	1	0	6
2023	South Texas	Bentsen-Rio Grande Valley State Park -2	TRAP2A	2024-01-24	6	0	0	4	2	0	0	0	0	0	0	0	0	0	6
2023	South Texas	Bentsen-Rio Grande Valley State Park -2	TRAP4	2024-01-24	6	0	0	0	2	0	0	0	0	0	0	0	0	1	3
2023	South Texas	Bentsen-Rio Grande Valley State Park -2	TRAP6	2024-01-24	6	0	0	0	0	1	0	0	0	0	0	1	1	1	4
2023	South Texas	Bentsen-Rio Grande Valley State Park -2	TRAP5	2024-01-24	6	0	0	2	0	3	0	0	0	0	0	0	0	0	5
2023	South Texas	Resaca De La Palma State Park	TRAP2A	2024-01-23	3	0	1	1	0	2	0	0	0	0	0	0	0	2	6
2023	South Texas	Resaca De La Palma State Park	TRAP4	2024-01-23	3	0	0	0	0	0	0	0	0	0	0	0	0	0	0
2023	South Texas	Resaca De La Palma State Park	TRAP6	2024-01-23	3	0	0	0	0	0	0	0	0	0	0	2	0	0	2
2023	South Texas	Resaca De La Palma State Park	TRAP5	2024-01-23	3	0	0	1	1	0	0	0	0	0	0	0	0	0	2
2023	South Texas	Estero Llano Grande State Park	TRAP2A	2024-01-23	4	0	2	3	3	4	0	0	0	2	0	0	1	0	15
2023	South Texas	Estero Llano Grande State Park	TRAP4	2024-01-23	4	0	0	0	0	0	0	0	0	0	0	0	0	0	0
2023	South Texas	Estero Llano Grande State Park	TRAP6	2024-01-23	4	0	0	2	3	1	0	0	0	1	0	0	0	0	7
2023	South Texas	Estero Llano Grande State Park	TRAP5	2024-01-23	4	0	0	0	2	0	0	0	0	0	0	0	0	0	2
2023	South Texas	Private residence-1	TRAP2A	2024-02-03	6	0	0	0	0	0	0	0	0	0	0	0	0	0	0
2023	South Texas	Private residence-1	TRAP4	2024-02-03	6	0	0	0	0	0	0	0	0	0	0	0	0	0	0
2023	South Texas	Private residence-1	TRAP6	2024-02-03	6	0	0	0	0	0	0	0	0	0	0	0	0	0	0
2023	South Texas	Private residence-1	TRAP5	2024-02-03	6	0	0	0	0	0	0	0	0	0	0	0	0	0	0
2023	South Texas	Private residence-4	TRAP2A	2024-02-02	5	0	0	0	0	0	0	0	0	0	0	0	0	0	0
2023	South Texas	Private residence-4	TRAP4	2024-02-02	5	0	0	0	0	0	0	0	0	0	0	0	0	0	0
2023	South Texas	Private residence-4	TRAP6	2024-02-02	5	0	0	0	0	0	0	0	0	0	0	0	0	0	0
2023	South Texas	Private residence-4	TRAP5	2024-02-02	5	0	0	1	1	2	0	0	0	0	0	0	1	0	5
2023	South Texas	Bentsen-Rio Grande Valley State Park -1	TRAP2A	2024-02-02	9	0	0	0	0	0	0	0	0	0	0	0	0	0	0
2023	South Texas	Bentsen-Rio Grande Valley State Park -1	TRAP4	2024-02-02	9	0	0	0	0	0	0	0	0	0	0	0	0	0	0
2023	South Texas	Bentsen-Rio Grande Valley State Park -1	TRAP6	2024-02-02	9	0	0	0	0	0	0	0	0	0	0	0	0	0	0
2023	South Texas	Bentsen-Rio Grande Valley State Park -1	TRAP5	2024-02-02	9	0	1	16	2	4	0	0	0	0	0	0	5	0	28
2023	South Texas	Bentsen-Rio Grande Valley State Park -2	TRAP2A	2024-02-02	9	0	0	0	0	0	0	0	0	0	0	0	0	0	0
2023	South Texas	Bentsen-Rio Grande Valley State Park -2	TRAP4	2024-02-02	9	0	1	5	1	4	0	0	0	0	0	0	0	0	11
2023	South Texas	Bentsen-Rio Grande Valley State Park -2	TRAP6	2024-02-02	9	0	1	2	1	4	1	0	0	0	0	1	1	1	12
2023	South Texas	Bentsen-Rio Grande Valley State Park -2	TRAP5	2024-02-02	9	0	0	15	0	4	0	0	0	0	0	1	3	0	23
2023	South Texas	Resaca De La Palma State Park	TRAP2A	2024-01-30	7	0	0	6	12	4	0	0	0	0	0	0	8	0	30
2023	South Texas	Resaca De La Palma State Park	TRAP4	2024-01-30	7	0	0	2	3	0	0	0	0	0	0	0	0	0	5
2023	South Texas	Resaca De La Palma State Park	TRAP6	2024-01-30	7	0	1	2	2	8	1	0	0	0	0	1	0	5	20
2023	South Texas	Resaca De La Palma State Park	TRAP5	2024-01-30	7	0	0	1	1	2	0	0	0	0	0	0	2	0	6
2023	South Texas	Estero Llano Grande State Park	TRAP2A	2024-01-30	7	0	1	7	3	12	0	0	0	2	6	0	0	1	32
2023	South Texas	Estero Llano Grande State Park	TRAP4	2024-01-30	7	0	0	2	5	0	0	0	0	0	0	0	4	0	11
2023	South Texas	Estero Llano Grande State Park	TRAP6	2024-01-30	7	0	0	0	3	0	0	0	0	1	0	0	0	1	5
2023	South Texas	Estero Llano Grande State Park	TRAP5	2024-01-30	7	0	0	4	3	2	0	0	0	2	0	0	1	0	12
2023	South Texas	Private residence-1	TRAP2A	2024-02-10	7	0	1	14	4	4	1	0	0	2	0	0	3	2	31
2023	South Texas	Private residence-1	TRAP4	2024-02-10	7	0	1	7	3	8	0	0	0	2	0	0	4	0	25
2023	South Texas	Private residence-1	TRAP6	2024-02-10	7	0	2	14	0	9	3	0	0	3	0	1	0	6	38
2023	South Texas	Private residence-1	TRAP5	2024-02-10	7	0	4	19	0	5	2	0	0	1	0	0	3	0	34
2023	South Texas	Bentsen-Rio Grande Valley State Park -1	TRAP2A	2024-02-09	7	0	4	8	0	4	0	0	0	0	0	0	1	0	17
2023	South Texas	Bentsen-Rio Grande Valley State Park -1	TRAP4	2024-02-09	7	0	1	13	0	5	0	0	0	1	0	0	1	0	21
2023	South Texas	Bentsen-Rio Grande Valley State Park -1	TRAP6	2024-02-09	7	0	1	213	5	12	0	0	0	0	0	0	1	0	232
2023	South Texas	Bentsen-Rio Grande Valley State Park -1	TRAP5	2024-02-09	7	0	0	19	16	12	0	0	0	1	0	0	0	7	55
2023	South Texas	Bentsen-Rio Grande Valley State Park -2	TRAP2A	2024-02-09	7	0	6	30	2	18	0	0	1	0	0	1	0	0	58
2023	South Texas	Bentsen-Rio Grande Valley State Park -2	TRAP4	2024-02-09	7	0	0	0	0	0	0	0	0	0	0	0	0	0	0
2023	South Texas	Bentsen-Rio Grande Valley State Park -2	TRAP6	2024-02-09	7	0	1	7	6	6	0	0	0	0	0	2	0	1	23
2023	South Texas	Bentsen-Rio Grande Valley State Park -2	TRAP5	2024-02-09	7	0	0	0	0	0	0	0	0	0	0	0	0	0	0
2023	South Texas	Resaca De La Palma State Park	TRAP2A	2024-02-06	7	0	6	27	0	4	0	0	0	0	0	0	5	2	44
2023	South Texas	Resaca De La Palma State Park	TRAP4	2024-02-06	7	0	7	20	0	3	0	0	0	0	0	0	0	0	30
2023	South Texas	Resaca De La Palma State Park	TRAP6	2024-02-06	7	0	0	2	0	0	0	0	0	0	0	0	0	1	3
2023	South Texas	Resaca De La Palma State Park	TRAP5	2024-02-06	7	0	2	7	4	2	0	0	0	0	0	0	0	23	38
2023	South Texas	Estero Llano Grande State Park	TRAP2A	2024-02-06	7	0	0	0	0	0	0	0	0	0	0	0	0	0	0
2023	South Texas	Estero Llano Grande State Park	TRAP4	2024-02-06	7	0	4	2	12	5	1	0	0	3	0	2	3	2	34
2023	South Texas	Estero Llano Grande State Park	TRAP6	2024-02-06	7	0	3	3	16	4	0	0	0	2	1	0	3	0	32
2023	South Texas	Estero Llano Grande State Park	TRAP5	2024-02-06	7	0	0	0	0	0	0	0	0	0	0	0	0	0	0
2023	South Texas	Private residence-1	TRAP2A	2024-02-16	6	0	0	0	0	0	0	0	0	0	0	0	0	0	0
2023	South Texas	Private residence-1	TRAP4	2024-02-16	6	0	0	2	4	3	0	0	0	0	0	0	4	0	13
2023	South Texas	Private residence-1	TRAP6	2024-02-16	6	0	0	1	1	1	0	0	0	0	0	0	0	0	3
2023	South Texas	Private residence-1	TRAP5	2024-02-16	6	0	0	1	9	4	0	0	0	0	0	0	0	1	15
2023	South Texas	Bentsen-Rio Grande Valley State Park -1	TRAP2A	2024-02-16	7	0	5	5	0	1	0	0	0	0	0	0	0	0	11
2023	South Texas	Bentsen-Rio Grande Valley State Park -1	TRAP4	2024-02-16	7	0	0	1	21	3	0	0	0	0	0	0	0	3	28
2023	South Texas	Bentsen-Rio Grande Valley State Park -1	TRAP6	2024-02-16	7	0	1	123	7	13	0	0	0	1	0	0	0	0	145
2023	South Texas	Bentsen-Rio Grande Valley State Park -1	TRAP5	2024-02-16	7	0	4	9	12	5	0	0	0	0	0	0	3	0	33
2023	South Texas	Bentsen-Rio Grande Valley State Park -2	TRAP2A	2024-02-16	7	0	0	0	0	0	0	0	0	0	0	0	0	0	0
2023	South Texas	Bentsen-Rio Grande Valley State Park -2	TRAP4	2024-02-16	7	0	19	0	5	6	0	0	0	0	0	0	0	0	30
2023	South Texas	Bentsen-Rio Grande Valley State Park -2	TRAP6	2024-02-16	7	0	3	0	10	2	0	0	0	0	0	0	0	2	17
2023	South Texas	Bentsen-Rio Grande Valley State Park -2	TRAP5	2024-02-16	7	0	0	5	16	13	0	0	0	0	0	0	0	0	34
2023	South Texas	Resaca De La Palma State Park	TRAP2A	2024-02-13	7	0	1	10	21	12	0	0	0	0	0	0	3	0	47
2023	South Texas	Resaca De La Palma State Park	TRAP4	2024-02-13	7	0	2	7	6	12	0	0	0	1	0	0	8	0	36
2023	South Texas	Resaca De La Palma State Park	TRAP6	2024-02-13	7	0	2	3	23	2	0	0	0	0	0	3	0	2	35
2023	South Texas	Resaca De La Palma State Park	TRAP5	2024-02-13	7	0	1	2	35	5	0	0	0	0	0	0	1	3	47
2023	South Texas	Estero Llano Grande State Park	TRAP2A	2024-02-13	7	0	5	48	26	12	0	0	0	4	0	1	0	2	98
2023	South Texas	Estero Llano Grande State Park	TRAP4	2024-02-13	7	0	3	2	78	3	0	0	0	6	0	0	3	3	98
2023	South Texas	Estero Llano Grande State Park	TRAP6	2024-02-13	7	0	0	9	35	0	0	0	0	1	0	0	0	2	47
2023	South Texas	Estero Llano Grande State Park	TRAP5	2024-02-13	7	0	0	15	11	13	0	0	0	0	0	0	4	3	46
2023	South Texas	Private residence-1	TRAP2A	2024-02-23	7	0	3	7	0	9	1	0	0	5	0	0	3	0	28
2023	South Texas	Private residence-1	TRAP4	2024-02-23	7	0	0	0	3	1	0	0	0	0	0	0	2	0	6
2023	South Texas	Private residence-1	TRAP6	2024-02-23	7	0	1	2	0	12	0	0	0	0	0	0	4	0	19
2023	South Texas	Private residence-1	TRAP5	2024-02-23	7	0	1	3	4	0	0	0	0	0	0	0	0	0	8
2023	South Texas	Private residence-4	TRAP2A	2024-02-23	21	0	0	5	0	12	0	0	0	0	0	0	0	0	17
2023	South Texas	Private residence-4	TRAP4	2024-02-23	21	0	0	1	2	1	0	0	0	0	0	0	0	0	4
2023	South Texas	Private residence-4	TRAP6	2024-02-23	21	0	0	3	8	11	0	0	0	0	0	0	7	5	34
2023	South Texas	Private residence-4	TRAP5	2024-02-23	21	0	0	1	2	8	0	0	0	0	0	0	0	0	11
2023	South Texas	Bentsen-Rio Grande Valley State Park -1	TRAP2A	2024-02-23	7	0	0	1	1	5	0	0	0	0	0	0	0	1	8
2023	South Texas	Bentsen-Rio Grande Valley State Park -1	TRAP4	2024-02-23	7	0	0	0	12	6	0	0	0	0	0	0	2	0	20
2023	South Texas	Bentsen-Rio Grande Valley State Park -1	TRAP6	2024-02-23	7	0	0	3	5	7	0	0	0	0	0	0	0	0	15
2023	South Texas	Bentsen-Rio Grande Valley State Park -1	TRAP5	2024-02-23	7	0	1	1	3	13	0	0	0	0	0	0	2	5	25
2023	South Texas	Bentsen-Rio Grande Valley State Park -2	TRAP2A	2024-02-23	7	0	0	1	0	20	0	0	1	0	0	0	1	0	23
2023	South Texas	Bentsen-Rio Grande Valley State Park -2	TRAP4	2024-02-23	7	0	0	2	0	32	0	0	0	0	0	0	0	0	34
2023	South Texas	Bentsen-Rio Grande Valley State Park -2	TRAP6	2024-02-23	7	0	0	1	3	1	0	0	0	0	0	0	2	0	7
2023	South Texas	Bentsen-Rio Grande Valley State Park -2	TRAP5	2024-02-23	7	0	0	0	1	5	0	0	0	0	0	0	3	3	12
2023	South Texas	Resaca De La Palma State Park	TRAP2A	2024-02-20	7	0	2	3	0	1	0	0	0	0	0	0	1	1	8
2023	South Texas	Resaca De La Palma State Park	TRAP4	2024-02-20	7	0	0	0	0	0	0	0	0	0	0	0	0	0	0
2023	South Texas	Resaca De La Palma State Park	TRAP6	2024-02-20	7	0	3	0	1	8	0	0	0	0	0	1	2	1	16
2023	South Texas	Resaca De La Palma State Park	TRAP5	2024-02-20	7	0	1	1	1	1	0	0	0	0	0	0	0	0	4
2023	South Texas	Estero Llano Grande State Park	TRAP2A	2024-02-20	7	0	0	0	0	0	0	0	0	0	0	0	0	0	0
2023	South Texas	Estero Llano Grande State Park	TRAP4	2024-02-20	7	0	0	0	0	0	0	0	0	0	0	0	0	0	0
2023	South Texas	Estero Llano Grande State Park	TRAP6	2024-02-20	7	0	0	0	0	0	0	0	0	0	0	0	0	0	0
2023	South Texas	Estero Llano Grande State Park	TRAP5	2024-02-20	7	0	0	1	0	0	0	0	0	0	0	0	0	0	1
2023	South Texas	Private residence-4	TRAP2A	2024-03-01	7	0	0	5	5	18	0	0	0	0	0	0	2	0	30
2023	South Texas	Private residence-4	TRAP4	2024-03-01	7	0	0	6	32	4	0	0	0	0	0	0	0	0	42
2023	South Texas	Private residence-4	TRAP6	2024-03-01	7	0	0	11	14	14	0	0	0	0	0	0	0	0	39
2023	South Texas	Private residence-4	TRAP5	2024-03-01	7	0	0	5	7	7	1	0	0	0	0	0	0	1	21
2023	South Texas	Bentsen-Rio Grande Valley State Park -1	TRAP2A	2024-03-01	7	0	0	1	0	24	0	0	0	0	0	0	0	0	25
2023	South Texas	Bentsen-Rio Grande Valley State Park -1	TRAP4	2024-03-01	7	0	0	5	7	16	0	0	0	0	0	0	4	1	33
2023	South Texas	Bentsen-Rio Grande Valley State Park -1	TRAP6	2024-03-01	7	0	0	4	7	12	0	0	0	0	0	0	0	0	23
2023	South Texas	Bentsen-Rio Grande Valley State Park -1	TRAP5	2024-03-01	7	0	1	20	1	37	0	0	0	0	0	0	2	0	61
2023	South Texas	Bentsen-Rio Grande Valley State Park -2	TRAP2A	2024-03-01	7	0	0	7	4	61	0	0	0	0	0	1	1	4	78
2023	South Texas	Bentsen-Rio Grande Valley State Park -2	TRAP4	2024-03-01	7	0	0	6	0	130	0	0	0	0	0	0	0	2	138
2023	South Texas	Bentsen-Rio Grande Valley State Park -2	TRAP6	2024-03-01	7	0	0	1	1	6	0	0	0	0	0	0	0	2	10
2023	South Texas	Bentsen-Rio Grande Valley State Park -2	TRAP5	2024-03-01	7	0	0	0	0	0	0	0	0	0	0	0	0	0	0
2023	South Texas	Resaca De La Palma State Park	TRAP2A	2024-02-27	7	0	2	6	0	56	0	0	0	0	0	0	5	0	69
2023	South Texas	Resaca De La Palma State Park	TRAP4	2024-02-27	7	0	0	5	5	13	0	0	0	0	0	0	1	5	29
2023	South Texas	Resaca De La Palma State Park	TRAP6	2024-02-27	7	0	0	0	0	0	0	0	0	0	0	0	0	0	0
2023	South Texas	Resaca De La Palma State Park	TRAP5	2024-02-27	7	0	1	8	1	3	0	0	0	0	0	0	99	0	112
2023	South Texas	Estero Llano Grande State Park	TRAP2A	2024-02-27	7	0	0	0	0	0	0	0	0	0	0	0	0	0	0
2023	South Texas	Estero Llano Grande State Park	TRAP4	2024-02-27	7	0	0	0	0	0	0	0	0	0	0	0	0	0	0
2023	South Texas	Estero Llano Grande State Park	TRAP6	2024-02-27	7	0	0	1	0	0	0	0	0	0	0	0	0	0	1
2023	South Texas	Estero Llano Grande State Park	TRAP5	2024-02-27	7	0	0	0	0	0	0	0	0	0	0	0	0	0	0
2023	South Texas	Private residence-1	TRAP2A	2024-03-09	15	0	0	4	12	24	0	0	1	3	0	0	0	1	45
2023	South Texas	Private residence-1	TRAP4	2024-03-09	15	0	0	4	2	15	0	0	3	2	0	9	0	0	35
2023	South Texas	Private residence-1	TRAP6	2024-03-09	15	0	3	2	9	23	0	0	0	3	0	0	2	4	46
2023	South Texas	Private residence-1	TRAP5	2024-03-09	15	0	0	14	3	12	0	0	0	0	0	0	0	1	30
2023	South Texas	Private residence-4	TRAP2A	2024-03-08	7	0	0	2	1	38	0	0	0	0	0	0	0	1	42
2023	South Texas	Private residence-4	TRAP4	2024-03-08	7	0	0	2	0	1	0	0	0	0	0	0	0	0	3
2023	South Texas	Private residence-4	TRAP6	2024-03-08	7	0	0	3	0	3	0	0	0	0	0	1	0	3	10
2023	South Texas	Private residence-4	TRAP5	2024-03-08	7	0	1	4	1	4	0	0	0	0	0	0	1	1	12
2023	South Texas	Bentsen-Rio Grande Valley State Park -1	TRAP2A	2024-03-08	7	0	0	0	0	14	0	0	0	0	0	0	0	1	15
2023	South Texas	Bentsen-Rio Grande Valley State Park -1	TRAP4	2024-03-08	7	0	0	1	4	32	0	0	0	0	0	1	5	0	43
2023	South Texas	Bentsen-Rio Grande Valley State Park -1	TRAP6	2024-03-08	7	0	0	11	0	35	0	0	0	0	0	0	4	0	50
2023	South Texas	Bentsen-Rio Grande Valley State Park -1	TRAP5	2024-03-08	7	0	0	1	1	49	1	0	0	0	0	0	5	0	57
2023	South Texas	Bentsen-Rio Grande Valley State Park -2	TRAP2A	2024-03-08	7	0	0	1	3	139	0	0	0	0	0	0	3	1	147
2023	South Texas	Bentsen-Rio Grande Valley State Park -2	TRAP4	2024-03-08	7	0	2	4	2	189	0	0	0	0	0	0	1	0	198
2023	South Texas	Bentsen-Rio Grande Valley State Park -2	TRAP6	2024-03-08	7	0	0	0	1	14	0	0	0	0	0	0	4	0	19
2023	South Texas	Bentsen-Rio Grande Valley State Park -2	TRAP5	2024-03-08	7	0	0	3	3	28	2	0	0	0	0	0	2	0	38
2023	South Texas	Resaca De La Palma State Park	TRAP2A	2024-03-05	7	0	5	28	7	68	0	0	0	0	0	2	21	3	134
2023	South Texas	Resaca De La Palma State Park	TRAP4	2024-03-05	7	0	0	2	0	17	1	0	0	0	0	1	10	4	35
2023	South Texas	Resaca De La Palma State Park	TRAP6	2024-03-05	7	0	6	6	11	54	0	0	0	1	0	1	23	0	102
2023	South Texas	Resaca De La Palma State Park	TRAP5	2024-03-05	7	0	0	3	3	24	0	0	0	0	0	1	23	1	55
2023	South Texas	Estero Llano Grande State Park	TRAP2A	2024-03-05	7	0	14	7	36	46	0	1	0	6	0	4	8	1	123
2023	South Texas	Estero Llano Grande State Park	TRAP4	2024-03-05	7	0	0	0	132	8	0	0	0	13	0	0	10	6	169
2023	South Texas	Estero Llano Grande State Park	TRAP6	2024-03-05	7	0	0	0	47	18	0	0	0	2	0	16	6	1	90
2023	South Texas	Estero Llano Grande State Park	TRAP5	2024-03-05	7	0	0	5	0	29	0	0	0	0	0	0	4	1	39
2023	South Texas	Private residence-1	TRAP2A	2024-03-16	7	0	3	4	7	13	0	0	1	2	0	0	1	3	34
2023	South Texas	Private residence-1	TRAP6	2024-03-16	7	0	0	10	5	5	0	0	2	1	0	1	9	1	34
2023	South Texas	Private residence-1	TRAP5	2024-03-16	7	0	0	0	0	0	0	0	0	0	0	0	0	0	0
2023	South Texas	Private residence-4	TRAP2A	2024-03-15	7	0	0	10	14	20	0	0	1	0	0	0	11	0	56
2023	South Texas	Private residence-4	TRAP4	2024-03-15	7	0	1	3	23	4	0	0	0	1	0	0	1	0	33
2023	South Texas	Private residence-4	TRAP6	2024-03-15	7	0	1	9	10	16	0	0	0	0	0	0	0	5	41
2023	South Texas	Private residence-4	TRAP5	2024-03-15	7	0	0	4	17	9	0	0	0	0	0	0	2	1	33
2023	South Texas	Bentsen-Rio Grande Valley State Park -1	TRAP2A	2024-03-15	7	0	0	1	0	10	0	0	0	0	0	0	2	3	16
2023	South Texas	Bentsen-Rio Grande Valley State Park -1	TRAP4	2024-03-15	7	0	2	9	12	30	0	0	0	3	0	0	6	0	62
2023	South Texas	Bentsen-Rio Grande Valley State Park -1	TRAP6	2024-03-15	7	0	1	32	4	28	0	1	0	1	0	0	4	6	77
2023	South Texas	Bentsen-Rio Grande Valley State Park -1	TRAP5	2024-03-15	7	0	2	18	43	29	0	0	0	0	0	0	0	1	93
2023	South Texas	Bentsen-Rio Grande Valley State Park -2	TRAP2A	2024-03-15	7	0	0	17	4	116	0	0	0	1	0	0	19	0	157
2023	South Texas	Bentsen-Rio Grande Valley State Park -2	TRAP4	2024-03-15	7	0	0	3	7	93	0	0	0	0	0	0	4	4	111
2023	South Texas	Bentsen-Rio Grande Valley State Park -2	TRAP6	2024-03-15	7	0	0	4	7	10	0	0	0	0	0	0	1	1	23
2023	South Texas	Bentsen-Rio Grande Valley State Park -2	TRAP5	2024-03-15	7	0	0	8	9	21	0	0	0	0	0	0	4	0	42
2023	South Texas	Resaca De La Palma State Park	TRAP2A	2024-03-16	11	0	2	24	48	121	0	0	0	15	0	0	3	3	216
2023	South Texas	Resaca De La Palma State Park	TRAP4	2024-03-16	11	0	0	9	36	72	2	0	0	3	0	2	2	11	137
2023	South Texas	Resaca De La Palma State Park	TRAP6	2024-03-16	11	0	0	11	35	111	0	0	0	2	0	1	22	1	183
2023	South Texas	Resaca De La Palma State Park	TRAP5	2024-03-16	11	0	1	5	4	10	1	0	0	0	0	1	2	3	27
2023	South Texas	Estero Llano Grande State Park	TRAP2A	2024-03-16	11	0	0	19	39	36	1	0	0	6	0	0	8	3	112
2023	South Texas	Estero Llano Grande State Park	TRAP4	2024-03-16	11	0	0	0	109	6	0	0	0	10	0	1	6	2	134
2023	South Texas	Estero Llano Grande State Park	TRAP6	2024-03-16	11	0	0	4	13	8	0	0	0	4	0	0	0	3	32
2023	South Texas	Estero Llano Grande State Park	TRAP5	2024-03-16	11	0	0	13	16	16	0	0	0	0	0	0	2	0	47
2023	South Texas	Private residence-4	TRAP2A	2024-03-22	7	0	0	0	2	12	0	0	0	0	0	0	10	0	24
2023	South Texas	Private residence-4	TRAP4	2024-03-22	7	0	0	0	0	11	0	0	0	0	0	0	2	1	14
2023	South Texas	Private residence-4	TRAP6	2024-03-22	7	0	0	0	8	12	0	0	0	0	0	0	0	1	21
2023	South Texas	Private residence-4	TRAP5	2024-03-22	7	0	0	0	0	14	0	0	0	0	0	0	3	0	17
2023	South Texas	Bentsen-Rio Grande Valley State Park -1	TRAP2A	2024-03-22	7	0	0	0	0	4	0	0	0	0	0	0	1	1	6
2023	South Texas	Bentsen-Rio Grande Valley State Park -1	TRAP4	2024-03-22	7	0	0	0	0	0	0	0	0	0	0	0	0	0	0
2023	South Texas	Bentsen-Rio Grande Valley State Park -1	TRAP6	2024-03-22	7	0	1	6	0	22	0	0	0	0	0	2	5	1	37
2023	South Texas	Bentsen-Rio Grande Valley State Park -1	TRAP5	2024-03-22	7	0	0	0	0	0	0	0	0	0	0	0	0	0	0
2023	South Texas	Bentsen-Rio Grande Valley State Park -2	TRAP2A	2024-03-22	7	0	0	8	3	61	0	0	0	12	0	0	5	0	89
2023	South Texas	Bentsen-Rio Grande Valley State Park -2	TRAP4	2024-03-22	7	0	0	0	0	67	0	0	0	0	0	0	1	0	68
2023	South Texas	Bentsen-Rio Grande Valley State Park -2	TRAP6	2024-03-22	7	0	0	0	1	13	0	0	0	0	0	0	0	0	14
2023	South Texas	Bentsen-Rio Grande Valley State Park -2	TRAP5	2024-03-22	7	0	0	1	0	24	0	0	0	0	0	0	0	0	25
2023	South Texas	Resaca De La Palma State Park	TRAP2A	2024-03-21	5	0	8	12	7	9	0	0	0	6	0	1	8	12	63
2023	South Texas	Resaca De La Palma State Park	TRAP4	2024-03-21	5	0	10	0	0	13	0	0	0	0	0	3	12	3	41
2023	South Texas	Resaca De La Palma State Park	TRAP6	2024-03-21	5	0	3	3	2	7	0	0	0	0	0	0	6	0	21
2023	South Texas	Resaca De La Palma State Park	TRAP5	2024-03-21	5	0	5	3	0	0	0	0	0	3	0	1	17	2	31
2023	South Texas	Estero Llano Grande State Park	TRAP5	2024-03-21	5	0	8	6	15	11	2	0	0	21	0	0	7	0	70
2023	South Texas	Private residence-1	TRAP2A	2024-03-30	14	1	0	4	3	10	0	0	0	0	0	0	15	0	32
2023	South Texas	Private residence-1	TRAP4	2024-03-30	21	0	1	3	7	20	0	0	3	1	0	6	4	4	49
2023	South Texas	Private residence-1	TRAP6	2024-03-30	14	0	0	1	0	17	0	0	0	0	0	0	28	0	46
2023	South Texas	Private residence-1	TRAP5	2024-03-30	14	0	0	4	1	14	3	0	0	1	0	0	20	0	43
2023	South Texas	Private residence-4	TRAP2A	2024-03-29	7	0	0	17	0	55	1	0	0	0	0	0	0	2	75
2023	South Texas	Private residence-4	TRAP4	2024-03-29	7	0	0	10	0	20	0	0	0	1	0	0	0	0	31
2023	South Texas	Private residence-4	TRAP6	2024-03-29	7	0	1	22	0	31	0	2	0	0	0	0	0	1	57
2023	South Texas	Private residence-4	TRAP5	2024-03-29	7	0	0	20	0	39	0	0	0	0	0	0	0	0	59
2023	South Texas	Bentsen-Rio Grande Valley State Park -1	TRAP2A	2024-03-29	7	0	1	9	0	10	0	0	0	0	0	0	0	0	20
2023	South Texas	Bentsen-Rio Grande Valley State Park -1	TRAP4	2024-03-29	7	0	7	9	2	26	1	0	0	3	9	0	0	1	58
2023	South Texas	Bentsen-Rio Grande Valley State Park -1	TRAP6	2024-03-29	7	0	1	2	0	19	0	0	0	0	0	0	1	4	27
2023	South Texas	Bentsen-Rio Grande Valley State Park -1	TRAP5	2024-03-29	7	0	1	5	2	53	0	0	0	0	0	0	5	0	66
2023	South Texas	Bentsen-Rio Grande Valley State Park -2	TRAP2A	2024-03-29	7	1	1	9	0	145	0	0	0	0	3	0	3	0	161
2023	South Texas	Bentsen-Rio Grande Valley State Park -2	TRAP4	2024-03-29	7	0	0	2	0	137	0	0	0	0	0	0	1	0	140
2023	South Texas	Bentsen-Rio Grande Valley State Park -2	TRAP6	2024-03-29	7	0	0	2	0	18	2	0	0	0	0	0	2	0	24
2023	South Texas	Bentsen-Rio Grande Valley State Park -2	TRAP5	2024-03-29	7	0	1	6	9	42	0	0	1	0	0	0	3	0	62
2023	South Texas	Resaca De La Palma State Park	TRAP2A	2024-03-26	5	0	2	7	8	48	0	0	0	3	0	0	19	5	92
2023	South Texas	Resaca De La Palma State Park	TRAP4	2024-03-26	5	0	0	3	2	15	0	0	1	0	0	0	5	3	29
2023	South Texas	Resaca De La Palma State Park	TRAP6	2024-03-26	5	0	4	4	7	56	0	0	0	0	0	0	3	8	82
2023	South Texas	Resaca De La Palma State Park	TRAP5	2024-03-26	5	0	4	0	5	16	0	0	0	0	0	0	5	0	30
2023	South Texas	Estero Llano Grande State Park	TRAP2A	2024-03-26	10	1	1	19	0	29	0	0	0	9	0	0	3	4	65
2023	South Texas	Estero Llano Grande State Park	TRAP4	2024-03-26	10	0	0	0	0	3	0	14	0	0	0	0	0	1	18
2023	South Texas	Estero Llano Grande State Park	TRAP6	2024-03-26	10	0	0	0	0	0	0	1	0	2	0	2	0	2	7
2023	South Texas	Estero Llano Grande State Park	TRAP5	2024-03-26	5	0	0	0	0	24	0	1	0	0	0	0	0	4	29
2023	South Texas	Private residence-4	TRAP2A	2024-04-04	6	0	0	20	0	61	0	0	0	0	0	0	1	2	84
2023	South Texas	Private residence-4	TRAP4	2024-04-04	6	0	0	3	1	13	0	0	0	0	0	0	1	0	18
2023	South Texas	Private residence-4	TRAP6	2024-04-04	6	0	0	10	0	14	0	0	0	0	0	0	0	1	25
2023	South Texas	Private residence-4	TRAP5	2024-04-04	6	0	0	15	1	24	0	0	0	0	0	0	1	0	41
2023	South Texas	Bentsen-Rio Grande Valley State Park -1	TRAP2A	2024-04-04	6	0	0	21	1	5	0	1	0	0	0	0	0	0	28
2023	South Texas	Bentsen-Rio Grande Valley State Park -1	TRAP4	2024-04-04	6	0	3	16	0	39	1	0	0	0	0	0	1	1	61
2023	South Texas	Bentsen-Rio Grande Valley State Park -1	TRAP6	2024-04-04	6	0	2	9	0	20	1	0	0	0	0	0	0	0	32
2023	South Texas	Bentsen-Rio Grande Valley State Park -1	TRAP5	2024-04-04	6	1	0	15	0	30	0	0	0	6	0	0	0	2	53
2023	South Texas	Bentsen-Rio Grande Valley State Park -2	TRAP2A	2024-04-04	6	5	1	16	0	205	0	2	0	5	0	0	14	2	245
2023	South Texas	Bentsen-Rio Grande Valley State Park -2	TRAP4	2024-04-04	6	0	1	6	12	180	0	0	0	2	0	0	2	3	206
2023	South Texas	Bentsen-Rio Grande Valley State Park -2	TRAP6	2024-04-04	6	0	0	3	1	24	0	0	0	0	0	0	3	0	31
2023	South Texas	Bentsen-Rio Grande Valley State Park -2	TRAP5	2024-04-04	6	1	0	9	0	34	0	1	0	1	0	0	0	0	45
2023	South Texas	Resaca De La Palma State Park	TRAP2A	2024-04-02	7	2	0	2	11	60	0	1	0	8	2	0	0	2	86
2023	South Texas	Resaca De La Palma State Park	TRAP4	2024-04-02	7	1	0	0	2	19	1	3	0	1	2	0	3	4	35
2023	South Texas	Resaca De La Palma State Park	TRAP6	2024-04-02	7	0	0	1	6	21	3	2	0	0	0	0	0	0	33
2023	South Texas	Resaca De La Palma State Park	TRAP5	2024-04-02	7	0	0	0	0	16	0	1	0	0	0	0	0	0	17
2023	South Texas	Estero Llano Grande State Park	TRAP2A	2024-04-02	7	3	0	15	10	44	3	0	0	0	0	0	6	7	85
2023	South Texas	Estero Llano Grande State Park	TRAP4	2024-04-02	7	2	2	0	66	4	0	0	0	4	0	0	4	5	85
2023	South Texas	Estero Llano Grande State Park	TRAP6	2024-04-02	7	0	0	4	24	22	0	0	0	1	0	0	2	2	55
2023	South Texas	Estero Llano Grande State Park	TRAP5	2024-04-03	8	0	1	10	4	26	0	0	0	2	0	0	0	0	43
2023	South Texas	Bentsen-Rio Grande Valley State Park -1	TRAP2A	2024-04-12	8	0	2	15	4	25	0	1	0	1	25	0	0	0	73
2023	South Texas	Bentsen-Rio Grande Valley State Park -1	TRAP4	2024-04-12	8	1	0	14	5	80	1	0	0	25	0	1	30	2	158
2023	South Texas	Bentsen-Rio Grande Valley State Park -1	TRAP6	2024-04-12	8	0	5	11	7	11	0	0	0	3	0	4	2	1	44
2023	South Texas	Bentsen-Rio Grande Valley State Park -1	TRAP5	2024-04-12	8	0	6	15	18	60	0	0	0	0	0	0	23	0	122
2023	South Texas	Bentsen-Rio Grande Valley State Park -2	TRAP2A	2024-04-12	8	4	2	54	0	71	0	2	0	0	0	0	0	1	130
2023	South Texas	Bentsen-Rio Grande Valley State Park -2	TRAP4	2024-04-12	8	0	6	9	0	103	0	0	0	2	0	1	14	1	136
2023	South Texas	Bentsen-Rio Grande Valley State Park -2	TRAP6	2024-04-12	8	2	1	2	16	17	1	0	0	1	0	0	3	0	41
2023	South Texas	Bentsen-Rio Grande Valley State Park -2	TRAP5	2024-04-12	8	1	0	9	14	34	0	0	1	1	0	0	8	0	67
2023	South Texas	Resaca De La Palma State Park	TRAP2A	2024-04-11	9	5	2	17	0	10	0	1	2	6	0	0	3	0	41
2023	South Texas	Resaca De La Palma State Park	TRAP4	2024-04-11	9	3	2	30	0	31	1	2	0	1	0	0	0	0	67
2023	South Texas	Resaca De La Palma State Park	TRAP6	2024-04-11	9	0	2	26	2	60	0	0	0	4	0	1	1	0	96
2023	South Texas	Resaca De La Palma State Park	TRAP5	2024-04-11	9	2	0	13	1	10	0	0	0	1	0	1	1	0	27
2023	South Texas	Estero Llano Grande State Park	TRAP2A	2024-04-10	8	5	0	21	8	44	0	0	0	12	0	0	5	2	92
2023	South Texas	Estero Llano Grande State Park	TRAP4	2024-04-10	8	0	2	6	35	5	0	0	0	7	0	1	1	4	61
2023	South Texas	Estero Llano Grande State Park	TRAP6	2024-04-10	8	1	0	5	0	10	0	0	0	7	0	0	1	2	25
2023	South Texas	Estero Llano Grande State Park	TRAP5	2024-04-10	8	0	0	5	6	16	0	0	0	0	0	0	0	0	27
2023	South Texas	Private residence-1	TRAP2A	2024-04-13	14	0	0	2	0	19	10	7	4	3	0	1	18	1	65
2023	South Texas	Private residence-1	TRAP4	2024-04-13	14	1	0	0	0	30	1	0	2	10	0	6	20	1	70
2023	South Texas	Private residence-1	TRAP6	2024-04-13	14	3	0	1	0	23	1	0	0	9	0	1	57	0	92
2023	South Texas	Private residence-1	TRAP5	2024-04-13	14	0	0	0	2	15	0	0	0	2	13	0	5	0	37
2023	South Texas	Private residence-4	TRAP2A	2024-04-13	9	0	4	23	0	53	2	0	0	0	0	0	2	0	84
2023	South Texas	Private residence-4	TRAP4	2024-04-13	9	0	3	5	0	10	1	0	0	0	0	0	1	1	21
2023	South Texas	Private residence-4	TRAP6	2024-04-13	9	0	4	20	5	13	0	0	0	0	0	0	1	7	50
2023	South Texas	Private residence-4	TRAP5	2024-04-13	9	0	1	1	6	20	0	2	0	0	0	0	2	0	32
2023	South Texas	Bentsen-Rio Grande Valley State Park -2	TRAP2A	2024-04-16	4	2	2	11	1	43	0	0	0	0	0	0	6	0	63
2023	South Texas	Bentsen-Rio Grande Valley State Park -2	TRAP4	2024-04-16	4	0	0	0	0	15	0	0	0	3	3	0	1	2	24
2023	South Texas	Bentsen-Rio Grande Valley State Park -2	TRAP6	2024-04-16	4	0	0	2	0	2	0	0	0	1	0	0	0	1	6
2023	South Texas	Bentsen-Rio Grande Valley State Park -2	TRAP5	2024-04-16	4	0	0	0	0	0	0	0	0	0	0	0	0	0	0
2023	South Texas	Resaca De La Palma State Park	TRAP2A	2024-04-16	5	5	0	15	0	5	3	2	0	5	0	0	0	5	35
2023	South Texas	Resaca De La Palma State Park	TRAP4	2024-04-16	5	0	0	0	0	0	0	0	0	0	0	0	0	0	0
2023	South Texas	Resaca De La Palma State Park	TRAP6	2024-04-16	5	0	0	0	0	0	0	0	0	0	0	0	0	0	0
2023	South Texas	Resaca De La Palma State Park	TRAP5	2024-04-16	5	0	0	0	0	0	0	0	0	0	0	0	0	0	0
2023	South Texas	Estero Llano Grande State Park	TRAP2A	2024-04-16	6	2	0	12	0	24	3	1	0	11	0	0	8	1	60
2023	South Texas	Estero Llano Grande State Park	TRAP4	2024-04-16	6	0	0	0	0	0	0	0	0	0	0	0	0	0	0
2023	South Texas	Estero Llano Grande State Park	TRAP6	2024-04-16	6	0	0	5	3	22	0	0	0	7	0	3	1	1	42
2023	South Texas	Estero Llano Grande State Park	TRAP5	2024-04-16	6	0	0	0	0	0	0	0	0	0	0	0	0	0	0
2023	San Antonio	San Antonio-1	TRAP2A	2023-05-30	15	0	17	10	8	75	0	0	0	1	0	0	15	4	130
2023	San Antonio	San Antonio-2	TRAP4	2023-05-30	15	1	25	16	1	82	0	0	0	3	0	0	14	1	142
2023	San Antonio	San Antonio-1	TRAP5	2023-05-30	15	2	17	9	5	109	0	0	0	7	0	0	28	3	178
2023	San Antonio	San Antonio-2	TRAP5	2023-05-30	15	5	23	16	0	63	0	0	0	3	0	0	1	2	108
2023	San Antonio	San Antonio-2	TRAP2A	2023-05-30	15	1	8	48	4	124	2	0	0	0	0	0	6	2	194
2023	San Antonio	San Antonio-1	TRAP4	2023-05-30	15	2	15	5	11	84	0	0	0	6	0	0	23	3	147
2023	San Antonio	San Antonio-2	TRAP4	2023-06-16	17	1	48	0	5	84	3	0	0	13	0	0	33	12	198
2023	San Antonio	San Antonio-2	TRAP2A	2023-06-16	17	2	42	6	2	134	7	0	0	5	0	0	8	20	224
2023	San Antonio	San Antonio-2	TRAP5	2023-06-16	17	0	40	6	3	28	0	0	0	8	1	0	2	2	90
2023	San Antonio	San Antonio-1	TRAP2A	2023-06-16	17	2	27	13	2	65	1	0	0	20	0	0	13	1	142
2023	San Antonio	San Antonio-1	TRAP4	2023-06-16	17	1	28	4	1	58	0	0	0	8	0	0	17	3	119
2023	San Antonio	San Antonio-1	TRAP5	2023-06-16	17	0	15	4	0	47	0	0	0	13	0	0	18	2	99
2023	San Antonio	San Antonio-2	TRAP7	2023-06-16	17	5	955	477	160	5519	1	2	0	41	20	0	302	1190	8667
2023	San Antonio	San Antonio-1	TRAP7	2023-06-16	17	0	388.936	155.574	77.7872	8980.89	0	0	0	84.8588	7.07157	0	169.718	1803.25	11668.1
2023	CollegeStation	College Station-2	TRAP4	2023-06-26	13	0	6	1	19	46	5	0	0	0	0	0	9	3	89
2023	CollegeStation	College Station-2	TRAP5	2023-06-26	13	0	8	0	13	14	1	0	0	0	0	0	6	0	42
2023	CollegeStation	College Station-2	TRAP2A	2023-06-26	13	0	17	5	24	39	6	0	0	23	1	0	8	2	125
2023	CollegeStation	College Station-2	TRAP7	2023-06-26	13	0	200	184	38	595	20	2	0	85	59	0	49	4994	6226
2023	Bastrop	Bastrop	TRAP4	2023-06-20	6	0	28	1	3	63	16	7	3	0	0	0	0	16	137
2023	Bastrop	Bastrop	TRAP5	2023-06-20	6	0	6	0	0	195	4	0	0	0	0	0	0	0	205
2023	Bastrop	Bastrop	TRAP2A	2023-06-20	6	1	43	17	1	470	27	0	0	9	0	0	16	0	583
2023	Bastrop	Bastrop	TRAP7	2023-06-20	6	0	336	121	24	6520	3	2	0	3	9	0	19	2400	9437
2023	San Antonio	San Antonio-2	TRAP2A	2023-07-03	17	1	62	14	4	92	13	1	0	25	0	0	14	14	239
2023	San Antonio	San Antonio-1	TRAP5	2023-07-03	17	3	14	4	1	50	0	0	0	40	0	0	20	2	131
2023	San Antonio	San Antonio-1	TRAP2A	2023-07-03	17	5	31	4	0	50	3	1	0	26	0	0	13	7	135
2023	San Antonio	San Antonio-2	TRAP4	2023-07-03	17	1	26	6	3	39	2	0	0	15	0	0	20	5	116
2023	San Antonio	San Antonio-2	TRAP5	2023-07-03	17	1	47	4	1	34	3	0	0	8	0	0	8	5	110
2023	San Antonio	San Antonio-2	TRAP7	2023-07-03	17	1	3357.07	789.365	163.317	6360.28	0	0	0	18.1463	36.2926	0	317.561	2395.31	13437.3
2023	San Antonio	San Antonio-1	TRAP7	2023-07-03	17	2	936.467	382.73	48.8591	8908.65	0	0	0	40.7159	32.5728	0	496.735	3021.12	13867.9
2023	Bastrop	Bastrop	TRAP4	2023-06-30	10	0	16	3	1	136	10	0	0	1	0	0	19	5	191
2023	Bastrop	Bastrop	TRAP5	2023-06-30	10	0	10	0	3	1241	0	0	0	1	2	0	19	1	1277
2023	Bastrop	Bastrop	TRAP7	2023-06-30	10	0	158.208	7.19128	28.7651	2574.48	0	0	0	0	7.19128	0	71.9128	79.1041	2926.85
2023	Bastrop	Bastrop	TRAP2A	2023-06-30	10	1	41	0	5	1115	8	1	0	3	0	0	41	14	1228
2023	CollegeStation	College Station-2	TRAP4	2023-07-03	7	0	0	1	10	20	0	0	0	0	0	0	0	4	35
2023	CollegeStation	College Station-2	TRAP2A	2023-07-03	7	0	10	1	5	21	6	0	0	4	0	0	5	5	57
2023	CollegeStation	College Station-2	TRAP5	2023-07-03	7	0	0	0	1	3	2	0	0	0	0	0	10	0	16
2023	CollegeStation	College Station-1	TRAP2A	2023-07-03	7	0	29	10	10	62	10	1	0	18	0	0	13	6	159
2023	CollegeStation	College Station-1	TRAP5	2023-07-03	7	0	8	2	6	18	19	0	0	14	0	0	15	5	87
2023	CollegeStation	College Station-1	TRAP4	2023-07-03	7	0	4	2	6	56	2	0	0	2	0	0	13	4	89
2023	CollegeStation	College Station-2	TRAP7	2023-07-03	7	0	373.856	7.95439	190.905	1805.65	39.7719	0	0	55.6807	23.8632	0	167.042	8988.46	11653.2
2023	Bastrop	Bastrop	TRAP7	2023-07-10	10	0	491.286	89.3248	29.7749	26648.6	0	0	0	0	0	0	1697.17	982.573	29938.7
2023	Bastrop	Bastrop	TRAP2A	2023-07-14	14	0	60	5	4	1950	7	3	0	2	0	0	39	13	2083
2023	Bastrop	Bastrop	TRAP5	2023-07-14	14	0	2	0	2	769	0	0	0	0	0	0	20	11	804
2023	Bastrop	Bastrop	TRAP4	2023-07-14	14	0	19	1	5	137	2	2	0	1	0	0	42	8	217
2023	Bastrop	Bastrop	TRAP2A	2023-06-14	9	0	14	0	0	115	7	3	0	0	0	0	0	0	139
2023	Bastrop	Bastrop	TRAP4	2023-06-14	9	0	22	1	0	50	8	0	0	0	1	0	3	0	85
2023	Bastrop	Bastrop	TRAP5	2023-06-14	9	0	8	0	7	346	1	0	0	0	0	0	7	4	373
2023	Bastrop	Bastrop	TRAP7	2023-06-14	9	0	0	68	10	2695	0	0	0	3	5	0	59	800	3640
2023	Bastrop	Bastrop	TRAP7	2023-07-14	4	0	149.063	63.5182	937.896	5445.99	0	0	0	13.0362	0	0	138.41	171.045	6918.96
2023	CollegeStation	College Station-1	TRAP5	2023-07-17	7	0	16	3	4	29	2	0	0	19	0	0	11	7	91
2023	CollegeStation	College Station-1	TRAP2A	2023-07-17	7	0	37	1	8	74	2	1	0	3	0	0	9	17	152
2023	CollegeStation	College Station-1	TRAP4	2023-07-17	7	0	8	0	1	70	1	0	0	7	0	0	24	3	114
2023	CollegeStation	College Station-2	TRAP2A	2023-07-17	7	0	5	0	4	26	1	0	0	11	0	0	5	5	57
2023	CollegeStation	College Station-2	TRAP4	2023-07-17	7	0	0	2	0	0	1	0	0	1	0	0	1	0	5
2023	CollegeStation	College Station-2	TRAP5	2023-07-17	7	0	0	0	1	1	0	0	0	0	0	0	0	0	2
2023	CollegeStation	College Station-2	TRAP7	2023-07-17	7	0	152	40	256	601	10	1	0	9	21	0	188	2577	3855
2023	CollegeStation	College Station-1	TRAP7	2023-07-17	7	0	658.209	156.325	468.974	2344.87	0	0	0	41.1381	57.5933	0	460.747	4747.34	8935.19
2023	Bastrop	Bastrop	TRAP4	2023-07-27	13	1	51	5	16	126	10	0	0	2	0	0	5	2	217
2023	Bastrop	Bastrop	TRAP2A	2023-07-27	13	0	52	18	18	774	9	0	0	36	3	0	14	120	1044
2023	Bastrop	Bastrop	TRAP5	2023-07-27	13	1	15	1	8	1364	0	0	0	0	0	0	14	23	1425
2023	Bastrop	Bastrop	TRAP7	2023-07-27	13	1	152.862	225.653	7.27913	7322.81	0	0	0	0	36.3957	0	94.6287	363.957	8203.58
2023	CollegeStation	College Station-2	TRAP5	2023-07-24	7	0	10	3	2	8	1	1	0	1	0	0	3	1	30
2023	CollegeStation	College Station-2	TRAP2A	2023-07-24	7	0	11	2	7	72	1	0	0	11	0	0	8	6	118
2023	CollegeStation	College Station-1	TRAP4	2023-07-24	7	0	13	2	0	47	1	0	0	4	0	0	22	1	90
2023	CollegeStation	College Station-1	TRAP2A	2023-07-24	7	0	44	6	11	81	0	1	0	5	0	0	12	29	189
2023	CollegeStation	College Station-1	TRAP5	2023-07-24	7	0	47	2	0	38	8	0	0	10	1	0	16	7	129
2023	CollegeStation	College Station-2	TRAP7	2023-07-24	7	0	142	37	109	643	7	0	0	1	7	0	120	1590	2656
2023	CollegeStation	College Station-1	TRAP7	2023-07-24	7	0	666.191	91.259	292.029	2025.95	9.1259	0	0	0	18.2518	0	711.82	5293.02	9107.65
2023	San Antonio	San Antonio-2	TRAP2A	2023-07-25	8	0	12	12	1	41	4	0	0	10	0	0	8	37	125
2023	San Antonio	San Antonio-1	TRAP4	2023-07-25	8	1	10	4	0	33	2	0	0	44	0	0	20	1	114
2023	San Antonio	San Antonio-1	TRAP4	2023-07-25	8	0	10	5	13	22	5	0	0	7	0	0	22	15	99
2023	San Antonio	San Antonio-2	TRAP5	2023-07-25	8	0	3	2	1	10	0	0	0	0	0	0	4	4	24
2023	San Antonio	San Antonio-1	TRAP7	2023-07-25	8	0	19.6863	183.739	0	826.827	0	0	0	32.8106	0	0	308.419	19.6863	1391.17
2023	San Antonio	San Antonio-2	TRAP7	2023-07-25	8	0	81.9737	16.3947	81.9737	1188.62	8.19737	0	0	0	0	1	885.316	81.9737	2345.45
2023	CollegeStation	College Station-1	TRAP4	2023-07-31	7	0	64	2	7	20	0	0	0	2	0	0	35	4	134
2023	CollegeStation	College Station-1	TRAP2A	2023-07-31	7	0	42	7	45	64	1	0	0	2	0	0	47	19	227
2023	CollegeStation	College Station-2	TRAP2A	2023-07-31	7	0	10	5	5	21	0	0	0	9	0	0	9	3	62
2023	CollegeStation	College Station-2	TRAP4	2023-07-31	7	0	3	0	5	8	0	0	0	0	0	0	3	1	20
2023	CollegeStation	College Station-1	TRAP5	2023-07-31	7	0	23	0	1	11	1	1	0	3	0	0	9	0	49
2023	CollegeStation	College Station-2	TRAP5	2023-07-31	7	0	0	0	0	2	0	0	0	0	0	0	0	2	4
2023	CollegeStation	College Station-1	TRAP7	2023-07-31	7	0	1937.42	86.5513	399.468	2203.73	6.65779	13.3156	0	13.3156	146.471	1	3162.45	3548.6	11519
2023	CollegeStation	College Station-2	TRAP7	2023-07-31	7	0	695.126	42.1289	322.988	2162.62	7.02148	0	0	7.02148	14.043	0	280.859	4381.4	7913.21
2023	Bastrop	Bastrop	TRAP4	2023-08-10	14	0	28	8	57	84	1	0	0	2	1	0	11	2	194
2023	Bastrop	Bastrop	TRAP2A	2023-08-10	14	0	17	10	23	364	2	0	0	12	1	0	6	30	465
2023	Bastrop	Bastrop	TRAP5	2023-08-10	14	0	4	0	6	577	0	1	0	0	0	0	4	8	600
2023	Bastrop	Bastrop	TRAP7	2023-08-10	14	0	7.30909	14.6182	0	2068.47	0	0	0	0	0	1	0	116.945	2208.35
2023	CollegeStation	College Station-2	TRAP5	2023-07-10	7	0	0	1	2	2	0	0	0	0	0	0	9	0	14
2023	CollegeStation	College Station-1	TRAP5	2023-07-10	7	0	21	0	3	67	7	0	0	5	0	0	45	5	153
2023	CollegeStation	College Station-2	TRAP2A	2023-07-10	7	0	2	1	2	25	1	0	0	4	0	0	9	3	47
2023	CollegeStation	College Station-1	TRAP2A	2023-07-10	7	0	7	1	0	126	2	1	0	0	0	0	35	5	177
2023	CollegeStation	College Station-2	TRAP4	2023-07-10	7	0	0	1	0	5	0	0	0	0	0	0	5	0	11
2023	CollegeStation	College Station-1	TRAP4	2023-07-10	7	0	2	0	0	112	2	0	0	2	0	0	14	0	132
2023	CollegeStation	College Station-1	TRAP7	2023-07-10	7	0	712	132	47	5658	36	8	0	140	14	0	288	8744	15779
2023	CollegeStation	College Station-2	TRAP7	2023-07-10	7	0	180.799	79.5514	151.871	1041.4	7.23195	0	0	14.4639	21.6958	0	1554.87	1518.71	4570.59
2023	San Antonio	San Antonio-2	TRAP5	2023-07-13	10	0	4	8	0	6	2	0	0	2	1	0	3	0	26
2023	San Antonio	San Antonio-1	TRAP2A	2023-07-17	14	0	2	5	6	19	2	0	0	38	0	0	26	3	101
2023	San Antonio	San Antonio-2	TRAP4	2023-07-17	14	1	8	4	3	18	1	0	0	17	0	0	7	4	62
2023	San Antonio	San Antonio-2	TRAP2A	2023-07-17	14	0	8	7	0	18	6	0	0	7	0	0	5	3	54
2023	San Antonio	San Antonio-1	TRAP4	2023-07-17	14	0	7	1	0	17	1	0	0	15	0	0	14	1	56
2023	San Antonio	San Antonio-1	TRAP7	2023-07-17	14	1	83.2494	211.908	37.8406	1392.54	7.56813	0	0	37.8406	0	0	280.021	423.815	2474.78
2023	CollegeStation	College Station-1	TRAP4	2023-08-13	13	0	75	0	3	73	2	0	0	9	0	0	21	0	183
2023	CollegeStation	College Station-2	TRAP5	2023-08-13	13	0	1	0	0	0	0	0	0	0	0	0	0	0	1
2023	CollegeStation	College Station-1	TRAP5	2023-08-13	13	0	41	3	1	24	0	0	0	5	0	0	28	3	105
2023	CollegeStation	College Station-2	TRAP4	2023-08-13	13	0	6	7	1	30	0	0	0	0	0	0	5	7	56
2023	CollegeStation	College Station-2	TRAP2A	2023-08-13	13	0	16	8	31	62	0	0	0	5	0	0	12	1	135
2023	CollegeStation	College Station-1	TRAP2A	2023-08-13	13	0	135	6	20	146	7	1	1	3	0	0	21	22	362
2023	Bastrop	Bastrop	TRAP2A	2023-08-25	15	1	53	16	94	1277	13	0	0	15	9	0	28	112	1617
2023	Bastrop	Bastrop	TRAP4	2023-08-25	15	2	58	10	27	239	6	1	0	9	2	0	11	7	370
2023	Bastrop	Bastrop	TRAP5	2023-08-25	15	0	4	0	2	1583	1	0	0	2	0	0	0	3	1595
2023	Bastrop	Bastrop	TRAP7	2023-08-25	15	0	38.6549	28.9912	96.6372	1362.58	9.66372	0	0	0	38.6549	0	1478.55	299.575	3353.31
2023	CollegeStation	College Station-1	TRAP5	2023-08-22	9	0	33	5	1	50	2	0	0	1	7	0	401	343	843
2023	CollegeStation	College Station-2	TRAP2A	2023-08-22	9	0	19	5	9	81	1	0	0	5	1	0	25	1	147
2023	CollegeStation	College Station-1	TRAP2A	2023-08-22	9	0	93	2	66	108	8	1	0	1	6	0	127	41	453
2023	CollegeStation	College Station-2	TRAP4	2023-08-22	9	0	6	0	2	8	0	0	0	1	0	0	1	1	19
2023	CollegeStation	College Station-1	TRAP4	2023-08-22	9	0	46	2	105	51	1	0	0	2	0	0	44	5	256
2023	CollegeStation	College Station-2	TRAP7	2023-08-22	9	0	332	41	121	3339	1	1	0	1	0	0	19	6	3861
2023	CollegeStation	College Station-1	TRAP4	2023-08-29	7	0	17	0	120	18	0	0	0	1	0	0	33	0	189
2023	CollegeStation	College Station-2	TRAP2A	2023-08-29	7	0	10	3	10	30	1	0	0	2	0	0	5	0	61
2023	CollegeStation	College Station-1	TRAP2A	2023-08-29	7	0	60	7	25	26	5	0	0	0	0	0	138	5	266
2023	CollegeStation	College Station-1	TRAP5	2023-08-29	7	0	31	0	3	39	2	0	0	0	0	0	74	4	153
2023	CollegeStation	College Station-2	TRAP4	2023-08-29	7	0	1	0	4	20	0	0	0	0	1	0	78	0	104
2023	CollegeStation	College Station-2	TRAP5	2023-08-29	7	0	5	0	3	0	0	0	0	0	0	0	32	3	43
2023	CollegeStation	College Station-2	TRAP7	2023-08-29	7	0	145.25	7.64474	137.605	1001.46	0	0	0	0	7.64474	0	3317.82	22.9342	4640.36
2023	Bastrop	Bastrop	TRAP2A	2023-09-18	24	0	45	16	20	378	24	0	0	2	2	0	67	27	581
2023	Bastrop	Bastrop	TRAP5	2023-09-18	24	0	16	1	8	1001	5	0	0	0	1	0	24	27	1083
2023	Bastrop	Bastrop	TRAP7	2023-09-18	24	0	81.4608	57.0226	73.3147	5563.77	16.2922	0	0	0	8.14608	0	15836	325.843	21961.8
2023	Bastrop	Bastrop	TRAP4	2023-09-18	24	0	48	2	6	156	9	0	0	1	11	0	39	9	281
2023	CollegeStation	College Station-2	TRAP2A	2023-09-05	7	0	4	1	2	13	1	0	0	1	4	0	5	0	31
2023	CollegeStation	College Station-2	TRAP5	2023-09-05	7	0	1	0	1	7	2	0	0	0	0	0	3	0	14
2023	CollegeStation	College Station-1	TRAP4	2023-09-05	7	0	14	0	3	20	0	0	0	0	3	0	7	3	50
2023	CollegeStation	College Station-1	TRAP5	2023-09-05	7	0	13	1	3	23	1	0	0	0	5	0	12	2	60
2023	CollegeStation	College Station-2	TRAP4	2023-09-05	7	0	0	0	3	10	0	0	0	0	0	0	1	2	16
2023	CollegeStation	College Station-1	TRAP2A	2023-09-05	7	0	36	2	4	33	3	0	0	0	4	0	7	13	102
2023	CollegeStation	College Station-1	TRAP7	2023-09-05	7	0	770.105	32.6316	32.6316	580.842	13.0526	6.52632	0	0	0	0	430.737	345.895	2212.42
2023	CollegeStation	College Station-1	TRAP2A	2023-09-19	7	0	98	3	6	56	3	1	0	1	15	1	64	32	280
2023	CollegeStation	College Station-1	TRAP4	2023-09-19	7	0	47	8	6	28	1	0	0	1	0	0	78	2	171
2023	CollegeStation	College Station-2	TRAP5	2023-09-19	7	0	6	0	0	18	3	0	0	0	0	0	17	3	47
2023	CollegeStation	College Station-2	TRAP2A	2023-09-19	7	0	25	6	0	31	1	0	0	1	0	0	105	4	173
2023	CollegeStation	College Station-1	TRAP5	2023-09-19	7	0	89	5	2	38	5	0	0	0	1	0	76	1	217
2023	CollegeStation	College Station-2	TRAP4	2023-09-19	7	0	0	0	0	6	0	0	0	0	0	0	12	0	18
2023	CollegeStation	College Station-2	TRAP7	2023-09-19	7	0	75.1233	37.5616	62.6027	532.123	0	0	0	0	0	0	281.712	375.616	1364.74
2023	CollegeStation	College Station-1	TRAP7	2023-09-19	7	0	485.575	46.2453	15.4151	285.179	7.70755	0	0	0	0	0	570.358	208.104	1618.58
2023	Bastrop	Bastrop	TRAP2A	2023-10-12	24	0	115	15	46	511	6	0	1	1	1	0	11	75	782
2023	Bastrop	Bastrop	TRAP4	2023-10-12	24	0	42	0	0	69	9	0	0	0	0	0	4	9	133
2023	Bastrop	Bastrop	TRAP5	2023-10-12	24	0	10	0	9	212	0	0	0	0	0	0	3	8	242
2023	Bastrop	Bastrop	TRAP7	2023-10-12	24	0	10	0	3	43	1	2	0	0	1	0	53	9	122
2023	CollegeStation	College Station-1	TRAP2A	2023-09-26	7	0	122	11	80	46	1	0	0	0	0	0	27	28	315
2023	CollegeStation	College Station-2	TRAP4	2023-09-26	7	0	7	1	2	11	0	0	0	0	0	0	1	2	24
2023	CollegeStation	College Station-2	TRAP2A	2023-09-26	7	0	10	0	13	28	0	0	0	0	0	0	27	1	79
2023	CollegeStation	College Station-1	TRAP5	2023-09-26	7	0	40	7	8	37	3	0	0	0	0	0	88	2	185
2023	CollegeStation	College Station-2	TRAP5	2023-09-26	7	0	1	0	0	2	0	0	0	0	0	0	19	0	22
2023	CollegeStation	College Station-1	TRAP7	2023-09-26	7	0	397.714	8.28571	165.714	1657.14	0	0	0	0	0	0	13422.9	1093.71	16745.4
2023	CollegeStation	College Station-1	TRAP4	2023-09-26	7	0	10	2	16	35	0	0	0	0	0	0	118	3	184
2023	CollegeStation	College Station-1	TRAP2A	2023-10-06	10	0	43	6	0	40	3	0	0	0	1	0	10	13	116
2023	CollegeStation	College Station-2	TRAP4	2023-10-06	10	0	3	1	0	2	0	0	0	0	0	0	0	0	6
2023	CollegeStation	College Station-2	TRAP5	2023-10-06	10	0	0	0	1	2	0	0	0	0	0	0	5	6	14
2023	CollegeStation	College Station-1	TRAP4	2023-10-06	10	0	4	4	1	15	1	0	0	0	0	0	4	1	30
2023	CollegeStation	College Station-1	TRAP5	2023-10-06	10	0	34	5	9	36	3	0	0	0	1	0	9	7	104
2023	CollegeStation	College Station-1	TRAP7	2023-10-06	10	0	31	10	11	55	1	0	0	0	0	0	27	11	146
2023	CollegeStation	College Station-2	TRAP7	2023-10-06	10	0	187.051	86.3311	79.1368	2805.76	7.19425	0	0	0	0	0	388.49	2575.54	6129.5
2023	CollegeStation	College Station-2	TRAP2A	2023-10-06	10	0	13	2	1	20	0	0	0	0	0	0	1	0	37
2024	San Antonio	San Antonio-5	TRAP10	2024-05-23	7	0	9	4	3	62	2	0	0	0	0	0	3	1	84
2024	San Antonio	San Antonio-4	TRAP10	2024-05-30	7	0	61	7	2	101	0	1	2	1	0	1	11	11	198
2024	San Antonio	San Antonio-1	TRAP8	2024-05-30	7	0	58	9	4	296	1	0	0	3	6	1	10	13	401
2024	San Antonio	San Antonio-3	TRAP10	2024-05-30	7	0	59	0	4	81	0	0	0	0	1	0	10	4	159
2024	San Antonio	San Antonio-3	TRAP10	2024-05-23	7	0	18	7	11	46	0	0	0	3	0	0	5	4	94
2024	San Antonio	San Antonio-1	TRAP9	2024-05-30	7	1	15	4	5	118	0	0	0	5	0	0	22	6	175
2024	San Antonio	San Antonio-5	TRAP10	2024-05-30	7	0	43	2	2	121	2	0	0	0	0	0	18	8	196
2024	San Antonio	San Antonio-5	TRAP8	2024-05-23	7	0	23	4	4	55	1	0	0	2	0	0	9	17	115
2024	San Antonio	San Antonio-4	TRAP8	2024-05-30	7	0	59	0	4	127	0	1	1	2	2	0	48	25	269
2024	San Antonio	San Antonio-3	TRAP9	2024-05-30	7	0	30	1	1	117	1	0	0	3	0	0	5	2	160
2024	San Antonio	San Antonio-5	TRAP9	2024-05-30	7	0	56	1	2	130	1	0	0	1	0	0	11	5	207
2024	San Antonio	San Antonio-3	TRAP2A	2024-05-23	7	1	10	5	9	72	1	0	0	4	0	0	18	3	122
2024	San Antonio	San Antonio-4	TRAP10	2024-05-23	7	0	17	2	4	65	0	0	0	0	0	0	8	11	107
2024	San Antonio	San Antonio-4	TRAP2A	2024-05-23	7	0	17	6	10	52	1	0	0	1	0	0	19	20	126
2024	San Antonio	San Antonio-3	TRAP9	2024-05-23	7	0	10	3	4	74	3	0	0	0	0	0	2	1	97
2024	San Antonio	San Antonio-5	TRAP9	2024-05-16	16	2	125	6	12	267	2	0	0	2	0	1	27	21	463
2024	San Antonio	San Antonio-5	TRAP2A	2024-05-23	7	0	32	1	1	47	3	0	0	0	0	0	4	2	90
2024	San Antonio	San Antonio-4	TRAP2A	2024-05-30	7	0	35	0	7	83	0	0	0	0	0	0	49	12	186
2024	San Antonio	San Antonio-4	TRAP9	2024-04-30	13	0	12	0	7	79	1	0	0	0	0	0	2	7	108
2024	San Antonio	San Antonio-5	TRAP8	2024-05-16	16	1	329	4	17	179	0	0	0	5	0	1	39	36	610
2024	San Antonio	San Antonio-1	TRAP2A	2024-05-23	7	0	24	1	8	54	0	0	0	3	0	0	6	8	104
2024	San Antonio	San Antonio-1	TRAP10	2024-05-30	7	0	7	0	9	23	0	0	0	1	0	0	2	4	46
2024	San Antonio	San Antonio-3	TRAP8	2024-05-16	13	1	46	16	9	102	2	0	0	7	0	0	23	12	217
2024	San Antonio	San Antonio-3	TRAP8	2024-05-23	7	0	16	3	5	57	1	0	0	1	0	0	10	11	104
2024	San Antonio	San Antonio-5	TRAP8	2024-05-30	7	0	126	2	5	137	1	0	0	3	0	0	10	21	305
2024	San Antonio	San Antonio-5	TRAP9	2024-05-23	7	0	21	1	3	79	1	0	0	1	0	0	3	4	113
2024	San Antonio	San Antonio-1	TRAP8	2024-05-16	13	0	59	30	24	290	2	0	0	8	0	0	52	5	470
2024	San Antonio	San Antonio-3	TRAP8	2024-05-30	7	0	77	3	2	130	0	0	0	3	0	0	63	28	306
2024	San Antonio	San Antonio-1	TRAP2A	2024-05-30	7	0	22	0	9	68	1	0	1	3	0	0	9	4	117
2024	San Antonio	San Antonio-4	TRAP9	2024-05-30	7	0	20	2	0	30	0	0	0	0	0	0	16	1	69
2024	San Antonio	San Antonio-1	TRAP9	2024-05-16	13	2	22	23	21	148	1	0	0	7	0	0	43	13	278
2024	San Antonio	San Antonio-4	TRAP9	2024-05-16	16	1	25	11	5	108	1	0	0	1	0	1	7	8	167
2024	San Antonio	San Antonio-3	TRAP9	2024-05-16	13	0	38	14	35	138	1	0	0	0	1	0	23	13	263
2024	San Antonio	San Antonio-4	TRAP2A	2024-05-16	16	0	35	18	3	372	0	0	0	1	0	0	15	41	485
2024	San Antonio	San Antonio-4	TRAP10	2024-05-16	16	1	45	10	0	299	1	1	0	3	0	0	27	50	436
2024	San Antonio	San Antonio-1	TRAP10	2024-05-16	13	0	21	1	3	115	0	0	0	3	1	0	16	4	164
2024	San Antonio	San Antonio-4	TRAP8	2024-05-23	7	0	14	3	13	46	1	0	0	1	0	0	16	15	109
2024	San Antonio	San Antonio-4	TRAP9	2024-05-23	7	0	11	2	1	21	0	0	0	0	0	0	2	3	40
2024	San Antonio	San Antonio-1	TRAP8	2024-05-23	7	0	22	3	14	95	0	2	0	1	0	0	18	7	162
2024	San Antonio	San Antonio-1	TRAP2A	2024-05-16	13	0	79	19	28	142	0	0	0	14	2	0	41	14	339
2024	San Antonio	San Antonio-1	TRAP10	2024-05-23	7	0	7	3	13	38	0	0	0	1	0	0	6	4	72
2024	San Antonio	San Antonio-3	TRAP10	2024-05-16	13	1	66	29	37	143	2	0	0	2	0	0	32	16	327
2024	San Antonio	San Antonio-5	TRAP10	2024-04-23	7	0	29	3	19	51	0	0	0	0	1	0	3	2	108
2024	San Antonio	San Antonio-3	TRAP2A	2024-05-30	7	0	40	15	25	159	1	1	0	2	1	0	21	20	285
2024	San Antonio	San Antonio-5	TRAP10	2024-04-30	7	0	18	2	11	114	1	0	0	2	1	0	3	7	159
2024	San Antonio	San Antonio-4	TRAP8	2024-04-30	13	0	39	7	21	297	0	0	0	1	3	0	14	26	408
2024	San Antonio	San Antonio-4	TRAP10	2024-04-30	13	0	53	7	23	278	0	1	1	1	1	0	10	27	402
2024	San Antonio	San Antonio-3	TRAP2A	2024-05-10	7	1	28	24	50	166	0	0	0	13	0	0	33	19	333
2024	San Antonio	San Antonio-4	TRAP8	2024-05-16	16	0	33	15	5	356	0	0	0	4	2	1	54	45	515
2024	San Antonio	San Antonio-4	TRAP2A	2024-04-30	13	0	14	3	1	271	0	0	0	1	0	1	6	29	326
2024	San Antonio	San Antonio-3	TRAP10	2024-04-30	13	0	34	4	7	91	0	0	0	2	0	0	6	6	150
2024	San Antonio	San Antonio-5	TRAP10	2024-05-16	16	0	124	2	3	237	2	0	0	3	2	3	31	23	430
2024	San Antonio	San Antonio-1	TRAP9	2024-05-23	7	0	11	3	3	59	0	0	0	1	1	0	19	1	98
2024	San Antonio	San Antonio-5	TRAP2A	2024-04-23	7	0	11	4	6	41	0	0	0	0	0	0	15	2	79
2024	San Antonio	San Antonio-5	TRAP2A	2024-04-30	7	0	23	1	9	120	0	0	0	1	1	1	7	6	169
2024	San Antonio	San Antonio-5	TRAP2A	2024-05-30	7	0	98	5	12	144	0	0	0	0	2	0	7	7	275
2024	San Antonio	San Antonio-5	TRAP2A	2024-05-16	16	0	170	10	1	419	2	0	0	3	0	0	40	44	689
2024	San Antonio	San Antonio-5	TRAP9	2024-04-30	7	0	13	5	3	76	1	0	0	0	0	0	2	3	103
2024	San Antonio	San Antonio-5	TRAP9	2024-04-23	7	0	14	5	18	49	0	0	0	0	1	0	3	4	94
2024	San Antonio	San Antonio-3	TRAP2A	2024-05-03	16	0	45	5	27	203	0	0	0	8	2	2	31	13	336
2024	San Antonio	San Antonio-1	TRAP10	2024-05-03	16	0	16	2	13	84	1	0	0	3	0	2	12	3	136
2024	San Antonio	San Antonio-5	TRAP8	2024-04-23	7	0	15	9	15	53	1	0	0	1	1	0	3	13	111
2024	San Antonio	San Antonio-1	TRAP2A	2024-05-03	16	0	43	3	13	118	2	0	0	6	2	0	16	13	216
2024	San Antonio	San Antonio-3	TRAP9	2024-05-03	16	0	52	1	9	88	0	0	0	0	4	1	13	5	173
2024	San Antonio	San Antonio-3	TRAP8	2024-05-03	16	0	35	3	6	120	0	0	0	6	0	1	10	10	191
2024	San Antonio	San Antonio-5	TRAP8	2024-04-30	7	0	18	7	7	76	1	0	0	2	0	1	3	12	127
2024	San Antonio	San Antonio-1	TRAP8	2024-05-03	16	0	38	7	1	153	0	0	0	3	0	1	7	9	219
2024	San Antonio	San Antonio-1	TRAP9	2024-05-03	16	0	19	9	4	96	0	0	0	6	0	1	12	6	153
2024	San Antonio	San Antonio-6	TRAP11	2024-06-06	6	4	73	2	2	175	2	1	3	2	1	1	13	38	313
2024	San Antonio	San Antonio-6	TRAP11	2024-06-13	7	4	175	2	12	1828	2	1	13	5	1	0	86	94	2219
2024	San Antonio	San Antonio-6	TRAP11	2024-06-21	8	1	15	6	10	95	0	0	5	1	1	0	11	72	216
2024	San Antonio	San Antonio-6	TRAP11	2024-06-29	8	2	835	37	42	251	3	0	3	2	0	0	59	40	1272
2024	San Antonio	San Antonio-6	TRAP11	2024-07-04	5	3	26	18	42	205	3	0	1	1	0	1	14	17	328
2024	San Antonio	San Antonio-6	TRAP11	2024-07-12	8	1	135	25	68	147	8	0	0	6	0	1	53	23	466
2024	San Antonio	San Antonio-6	TRAP11	2024-07-18	6	0	41	1	4	38	2	0	0	1	0	0	13	17	117
2024	San Antonio	San Antonio-6	TRAP11	2024-07-27	9	1	39	1	6	127	0	0	0	7	0	0	92	5	277
2024	San Antonio	San Antonio-6	TRAP11	2024-08-04	8	0	14	10	3	108	2	0	2	3	0	0	18	3	163
2024	San Antonio	San Antonio-6	TRAP11	2024-08-08	4	0	23	18	28	38	2	0	1	1	0	0	7	6	124
2024	San Antonio	San Antonio-6	Synergy	2024-06-06	6	7	71	15	3	738	1	2	2	9	1	0	15	38	895
2024	San Antonio	San Antonio-6	Synergy	2024-06-13	7	4	18	1	6	383	4	0	1	6	2	1	19	16	457
2024	San Antonio	San Antonio-3	TRAP2A	2024-06-07	8	2	16	3	4	124	2	0	0	7	0	0	30	24	210
2024	San Antonio	San Antonio-4	TRAP10	2024-06-06	7	3	50	4	4	146	1	0	2	1	0	0	35	12	255
2024	San Antonio	San Antonio-5	TRAP2A	2024-06-06	7	0	75	4	6	88	3	0	0	0	0	0	12	9	197
2024	San Antonio	San Antonio-5	Synergy	2024-06-06	6	2	43	43	7	215	7	2	0	4	5	0	43	49	418
2024	San Antonio	San Antonio-5	TRAP12	2024-06-06	6	0	393	66	51	361	2	1	1	2	3	0	39	45	964
2024	San Antonio	San Antonio-3	TRAP2A	2024-06-14	7	2	21	1	2	196	0	1	1	5	1	0	200	24	452
2024	San Antonio	San Antonio-1	TRAP2A	2024-06-07	8	1	22	0	27	144	1	0	0	5	0	0	16	8	223
2024	San Antonio	San Antonio-5	TRAP10	2024-06-13	7	0	15	0	9	72	2	0	0	1	0	1	98	3	201
2024	San Antonio	San Antonio-4	TRAP9	2024-06-13	7	0	9	0	17	30	1	0	1	0	0	0	19	3	80
2024	San Antonio	San Antonio-5	TRAP12	2024-06-13	7	2	57	17	58	310	2	0	3	4	1	0	153	38	643
2024	San Antonio	San Antonio-4	Synergy	2024-06-13	7	0	33	0	51	299	1	0	0	2	0	0	50	10	446
2024	San Antonio	San Antonio-4	TRAP9	2024-06-06	7	1	20	5	6	31	0	0	0	0	0	0	6	3	71
2024	San Antonio	San Antonio-5	TRAP9	2024-06-13	7	2	18	3	7	80	1	2	0	1	0	0	23	0	135
2024	San Antonio	San Antonio-4	TRAP11	2024-06-06	6	0	72	2	10	115	4	0	1	0	0	0	73	12	289
2024	San Antonio	San Antonio-1	TRAP10	2024-06-07	8	0	4	0	19	63	2	0	0	3	0	2	9	3	105
2024	San Antonio	San Antonio-4	TRAP13	2024-06-13	7	0	64	11	56	346	6	0	5	8	0	0	218	31	745
2024	San Antonio	San Antonio-1	TRAP8	2024-06-14	7	0	21	8	68	211	1	0	0	7	0	0	33	3	352
2024	San Antonio	San Antonio-1	TRAP9	2024-06-07	8	0	25	0	16	301	0	0	2	3	0	0	32	9	388
2024	San Antonio	San Antonio-4	TRAP12	2024-06-06	6	0	155	28	52	420	0	1	3	6	2	0	138	67	872
2024	San Antonio	San Antonio-4	TRAP12	2024-06-13	7	0	30	3	45	303	0	0	2	3	0	0	215	29	630
2024	San Antonio	San Antonio-4	Synergy	2024-06-06	6	1	72	8	36	374	1	0	5	3	0	0	59	28	586
2024	San Antonio	San Antonio-4	TRAP8	2024-06-13	7	0	11	3	28	111	2	0	2	4	0	0	31	24	216
2024	San Antonio	San Antonio-5	TRAP8	2024-06-13	7	0	9	3	4	44	2	0	0	2	1	0	18	7	90
2024	San Antonio	San Antonio-5	Synergy	2024-06-13	7	2	23	25	54	219	7	0	0	10	0	2	122	27	489
2024	San Antonio	San Antonio-5	TRAP13	2024-06-13	7	0	11	17	29	258	6	0	2	3	1	0	864	55	1246
2024	San Antonio	San Antonio-5	TRAP11	2024-06-06	6	1	39	9	9	38	1	0	0	0	1	0	7	4	108
2024	San Antonio	San Antonio-5	TRAP13	2024-06-06	6	0	163	81	103	229	2	0	0	1	1	0	31	66	677
2024	San Antonio	San Antonio-4	TRAP8	2024-06-06	7	1	47	47	12	153	0	0	0	2	0	0	120	30	411
2024	San Antonio	San Antonio-3	TRAP10	2024-06-14	7	1	29	2	5	146	0	0	0	34	0	0	299	9	524
2024	San Antonio	San Antonio-3	TRAP8	2024-06-14	7	0	24	6	1	113	0	0	1	11	0	0	198	19	373
2024	San Antonio	San Antonio-1	TRAP2A	2024-06-14	7	0	19	2	3	86	2	0	0	28	0	0	77	7	224
2024	San Antonio	San Antonio-3	TRAP9	2024-06-14	7	0	34	2	0	128	0	0	0	7	0	0	81	3	255
2024	San Antonio	San Antonio-4	TRAP10	2024-06-13	7	1	21	5	4	101	1	0	2	5	1	1	106	30	277
2024	San Antonio	San Antonio-1	TRAP9	2024-06-14	7	1	19	4	56	202	0	0	0	6	0	0	344	11	642
2024	San Antonio	San Antonio-1	TRAP10	2024-06-14	7	0	14	1	6	42	1	0	0	12	0	0	37	2	115
2024	San Antonio	San Antonio-4	TRAP13	2024-06-06	6	1	253	41	45	306	0	0	4	5	0	0	183	60	897
2024	San Antonio	San Antonio-4	TRAP11	2024-06-13	7	0	16	1	16	85	2	0	0	2	0	0	83	24	229
2024	San Antonio	San Antonio-5	TRAP10	2024-06-06	7	0	61	3	8	65	5	0	0	0	0	0	6	16	164
2024	San Antonio	San Antonio-4	TRAP2A	2024-06-06	7	0	31	5	6	84	1	0	1	3	2	0	76	21	230
2024	San Antonio	San Antonio-1	TRAP8	2024-06-07	8	0	36	3	15	97	1	0	0	5	0	0	28	25	210
2024	San Antonio	San Antonio-3	TRAP9	2024-06-07	8	0	15	1	3	125	1	0	0	4	1	0	13	5	168
2024	San Antonio	San Antonio-3	TRAP8	2024-06-07	8	0	49	14	2	NA	1	0	0	4	0	0	74	26	170
2024	San Antonio	San Antonio-5	TRAP8	2024-06-06	7	0	83	17	7	103	0	0	0	2	0	0	28	9	249
2024	San Antonio	San Antonio-4	TRAP2A	2024-06-13	7	0	4	9	5	87	1	0	1	4	1	0	98	9	219
2024	San Antonio	San Antonio-5	TRAP2A	2024-06-13	7	0	38	0	4	65	1	0	2	2	2	0	29	11	154
2024	San Antonio	San Antonio-5	TRAP11	2024-06-13	7	0	18	7	11	30	2	0	0	2	0	0	57	13	140
2024	San Antonio	San Antonio-5	TRAP9	2024-06-06	7	0	53	5	1	117	2	0	0	0	1	0	13	12	204
2024	San Antonio	San Antonio-3	TRAP10	2024-06-07	8	0	25	3	4	90	0	0	0	2	0	0	36	10	170
2024	San Antonio	San Antonio-4	TRAP13	2024-07-11	7	0	28	36	56	166	4	0	0	17	1	0	140	93	541
2024	San Antonio	San Antonio-4	TRAP12	2024-07-04	7	1	32	37	289	265	9	0	0	8	0	0	116	197	953
2024	San Antonio	San Antonio-6	Synergy	2024-06-21	8	3	11	20	5	546	1	0	0	2	1	1	23	20	630
2024	San Antonio	San Antonio-3	TRAP2A	2024-07-12	7	0	32	7	16	66	3	0	0	3	0	0	171	32	330
2024	San Antonio	San Antonio-6	Synergy	2024-06-29	8	5	170	18	28	474	3	0	1	3	0	1	48	11	757
2024	San Antonio	San Antonio-5	Synergy	2024-06-27	6	0	16	23	30	154	1	0	0	6	3	1	177	20	431
2024	San Antonio	San Antonio-4	TRAP12	2024-07-11	7	0	28	38	123	155	8	0	0	7	0	0	146	85	590
2024	San Antonio	San Antonio-1	TRAP8	2024-07-05	7	0	32	16	61	179	1	0	0	8	0	0	182	16	495
2024	San Antonio	San Antonio-3	TRAP10	2024-07-05	7	0	19	9	14	52	1	0	1	4	0	0	63	8	171
2024	San Antonio	San Antonio-5	TRAP12	2024-07-11	7	0	48	46	110	165	4	0	0	6	2	1	124	31	537
2024	San Antonio	San Antonio-4	TRAP13	2024-06-27	6	0	31	28	9	234	3	0	2	5	0	0	180	110	602
2024	San Antonio	San Antonio-3	TRAP2A	2024-07-05	7	0	25	20	64	74	2	0	0	6	0	0	117	30	338
2024	San Antonio	San Antonio-5	TRAP13	2024-06-27	6	0	23	52	89	136	2	0	2	0	3	0	174	29	510
2024	San Antonio	San Antonio-1	TRAP9	2024-07-12	7	1	8	4	12	71	1	0	0	7	0	0	81	6	190
2024	San Antonio	San Antonio-3	TRAP8	2024-07-12	7	0	15	15	11	40	0	0	0	7	0	0	114	14	216
2024	San Antonio	San Antonio-6	Synergy	2024-07-04	5	2	19	32	18	164	4	1	0	5	1	0	14	3	261
2024	San Antonio	San Antonio-5	TRAP8	2024-07-11	7	0	9	13	9	28	3	0	0	5	1	2	29	5	104
2024	San Antonio	San Antonio-5	Synergy	2024-07-11	7	0	29	57	74	116	2	0	0	7	0	1	202	30	518
2024	San Antonio	San Antonio-6	Synergy	2024-07-12	8	6	216	48	27	215	7	0	0	6	3	4	64	9	599
2024	San Antonio	San Antonio-3	TRAP8	2024-07-05	7	0	13	16	26	60	2	0	0	1	0	0	91	14	223
2024	San Antonio	San Antonio-5	TRAP12	2024-06-27	6	0	72	45	69	231	5	0	2	1	1	0	233	27	686
2024	San Antonio	San Antonio-5	TRAP8	2024-07-04	7	0	8	16	19	38	0	0	0	2	2	1	19	8	113
2024	San Antonio	San Antonio-4	TRAP2A	2024-07-04	7	0	13	28	795	69	5	0	0	8	0	0	102	88	1108
2024	San Antonio	San Antonio-5	TRAP2A	2024-07-04	7	0	17	6	10	30	2	0	2	0	2	0	18	10	97
2024	San Antonio	San Antonio-5	TRAP11	2024-07-04	7	0	9	10	33	34	1	0	0	2	0	0	35	16	140
2024	San Antonio	San Antonio-1	TRAP8	2024-07-12	7	0	32	16	34	167	2	0	0	13	0	1	262	24	551
2024	San Antonio	San Antonio-3	TRAP9	2024-07-12	7	0	6	1	0	8	0	0	0	3	0	0	14	3	35
2024	San Antonio	San Antonio-1	TRAP2A	2024-07-12	7	0	21	1	7	35	1	0	0	6	0	0	105	9	185
2024	San Antonio	San Antonio-5	TRAP13	2024-07-04	7	0	31	66	150	111	5	0	0	5	0	0	104	112	584
2024	San Antonio	San Antonio-1	TRAP9	2024-07-05	7	1	14	15	64	97	1	0	0	6	0	0	107	12	316
2024	San Antonio	San Antonio-5	TRAP12	2024-07-04	7	2	61	65	150	140	3	0	0	3	2	1	93	84	602
2024	San Antonio	San Antonio-5	TRAP9	2024-07-04	7	0	5	0	2	17	2	0	0	2	1	0	5	4	38
2024	San Antonio	San Antonio-5	TRAP11	2024-06-27	6	0	10	6	15	42	0	0	0	0	0	0	44	20	137
2024	San Antonio	San Antonio-4	TRAP2A	2024-07-11	7	0	10	14	325	54	3	0	0	6	0	1	98	50	561
2024	San Antonio	San Antonio-4	Synergy	2024-07-04	7	0	44	27	23	108	3	0	0	3	0	0	53	47	308
2024	San Antonio	San Antonio-3	TRAP9	2024-07-05	7	0	5	6	13	56	3	0	0	0	0	0	33	2	118
2024	San Antonio	San Antonio-5	Synergy	2024-07-04	7	0	19	60	99	144	4	0	0	4	1	1	83	54	469
2024	San Antonio	San Antonio-5	TRAP2A	2024-06-27	6	0	12	3	4	43	3	0	0	2	2	1	32	5	107
2024	San Antonio	San Antonio-5	TRAP10	2024-07-04	7	0	12	0	3	39	0	0	0	0	0	0	14	4	72
2024	San Antonio	San Antonio-4	TRAP9	2024-07-04	7	0	3	13	26	23	1	0	0	2	0	0	46	12	126
2024	San Antonio	San Antonio-4	TRAP8	2024-07-04	7	0	17	41	38	66	0	0	0	2	2	0	150	38	354
2024	San Antonio	San Antonio-4	TRAP11	2024-07-04	7	0	14	3	50	59	1	0	0	8	0	0	35	54	224
2024	San Antonio	San Antonio-4	TRAP10	2024-07-04	7	0	11	23	169	98	0	0	0	2	0	0	178	57	538
2024	San Antonio	San Antonio-4	TRAP13	2024-07-04	7	0	61	53	223	166	5	0	0	16	0	0	107	170	801
2024	San Antonio	San Antonio-1	TRAP10	2024-07-05	7	0	4	1	15	12	1	0	0	4	1	0	33	4	75
2024	San Antonio	San Antonio-5	TRAP9	2024-06-27	6	0	23	1	2	47	2	0	1	0	0	0	20	5	101
2024	San Antonio	San Antonio-5	TRAP9	2024-07-11	7	0	7	5	3	28	2	0	0	3	1	0	18	7	74
2024	San Antonio	San Antonio-3	TRAP10	2024-07-12	7	0	10	14	4	37	1	0	0	1	0	0	66	6	139
2024	San Antonio	San Antonio-4	TRAP9	2024-06-27	6	0	4	0	0	13	0	0	0	0	0	0	45	16	78
2024	San Antonio	San Antonio-5	TRAP11	2024-07-11	7	0	4	3	2	7	0	0	0	1	0	0	6	2	25
2024	San Antonio	San Antonio-4	TRAP10	2024-06-27	6	0	14	6	3	67	1	0	1	0	0	0	89	26	207
2024	San Antonio	San Antonio-1	TRAP10	2024-07-12	7	0	0	0	1	5	0	0	0	0	0	0	7	4	17
2024	San Antonio	San Antonio-4	TRAP2A	2024-06-27	6	0	10	1	5	43	1	0	0	0	0	0	98	24	182
2024	San Antonio	San Antonio-1	TRAP2A	2024-07-05	7	0	15	18	50	91	2	0	0	8	0	0	137	7	328
2024	San Antonio	San Antonio-4	TRAP11	2024-06-27	6	0	2	0	3	49	0	0	0	3	0	0	15	14	86
2024	San Antonio	San Antonio-1	TRAP8	2024-06-28	7	0	30	6	34	155	0	0	0	14	0	0	312	10	561
2024	San Antonio	San Antonio-4	Synergy	2024-06-27	6	0	15	11	9	193	5	0	0	0	0	0	103	57	393
2024	San Antonio	San Antonio-4	TRAP10	2024-07-11	7	2	27	35	87	86	1	0	0	2	0	0	99	75	412
2024	San Antonio	San Antonio-5	TRAP13	2024-07-11	7	1	19	37	60	56	5	0	0	2	0	0	144	27	350
2024	San Antonio	San Antonio-3	TRAP10	2024-06-28	7	0	21	2	7	132	0	0	0	2	0	0	399	15	578
2024	San Antonio	San Antonio-3	TRAP8	2024-06-28	7	0	30	9	5	149	0	0	0	5	0	0	242	18	458
2024	San Antonio	San Antonio-1	TRAP2A	2024-06-28	7	0	15	2	7	64	2	0	0	7	0	0	152	3	252
2024	San Antonio	San Antonio-1	TRAP9	2024-06-28	7	0	36	13	31	140	0	1	0	7	0	0	267	24	519
2024	San Antonio	San Antonio-5	TRAP10	2024-07-11	7	0	4	1	7	21	1	0	0	4	1	0	21	4	64
2024	San Antonio	San Antonio-4	Synergy	2024-07-11	7	0	51	25	32	144	3	0	0	6	0	1	84	42	388
2024	San Antonio	San Antonio-4	TRAP11	2024-07-11	7	0	6	3	25	39	1	0	0	0	0	0	88	39	201
2024	San Antonio	San Antonio-1	TRAP10	2024-06-28	7	0	12	0	12	38	1	0	0	1	0	0	92	3	159
2024	San Antonio	San Antonio-3	TRAP2A	2024-06-28	7	0	21	11	22	136	0	0	0	4	0	0	202	30	426
2024	San Antonio	San Antonio-5	TRAP2A	2024-07-11	7	0	13	1	9	24	2	0	0	4	0	0	29	8	90
2024	San Antonio	San Antonio-5	TRAP10	2024-06-27	6	0	38	0	8	48	0	0	0	3	0	0	40	5	142
2024	San Antonio	San Antonio-4	TRAP9	2024-07-11	7	0	2	5	10	22	1	0	0	0	0	0	32	18	90
2024	San Antonio	San Antonio-3	TRAP9	2024-06-28	7	0	12	1	10	126	2	0	0	1	0	0	46	4	202
2024	San Antonio	San Antonio-4	TRAP12	2024-06-27	6	1	21	29	27	195	1	0	0	2	2	0	287	86	650
2024	San Antonio	San Antonio-5	TRAP8	2024-06-27	6	0	8	1	1	22	0	0	0	0	0	0	17	4	53
2024	San Antonio	San Antonio-4	TRAP8	2024-06-27	6	0	23	13	2	48	0	0	0	2	0	0	163	20	271
2024	San Antonio	San Antonio-4	TRAP12	2024-06-21	8	0	13	31	27	186	2	0	2	5	0	0	133	67	466
2024	San Antonio	San Antonio-4	TRAP8	2024-06-21	8	0	8	35	5	70	0	0	0	4	0	0	103	21	246
2024	San Antonio	San Antonio-4	TRAP13	2024-06-21	8	1	28	37	38	219	1	0	1	4	0	0	202	66	596
2024	San Antonio	San Antonio-6	Synergy	2024-07-18	6	2	17	27	3	147	2	0	6	2	0	2	32	4	242
2024	San Antonio	San Antonio-5	Synergy	2024-06-21	8	0	9	42	52	129	5	0	0	6	0	1	56	23	323
2024	San Antonio	San Antonio-3	TRAP10	2024-06-21	7	0	10	0	9	37	2	0	0	32	0	0	26	4	120
2024	San Antonio	San Antonio-4	Synergy	2024-06-21	8	0	26	27	7	233	3	0	1	0	0	0	27	26	350
2024	San Antonio	San Antonio-6	Synergy	2024-07-27	9	1	25	19	12	225	4	0	0	13	1	2	109	2	412
2024	San Antonio	San Antonio-5	TRAP2A	2024-06-21	8	1	8	2	3	37	1	1	1	4	0	0	14	5	76
2024	San Antonio	San Antonio-1	TRAP9	2024-06-21	7	0	4	3	1	43	1	0	0	7	0	0	9	1	69
2024	San Antonio	San Antonio-5	TRAP11	2024-06-21	8	0	5	5	4	26	0	0	0	0	1	0	9	13	63
2024	San Antonio	San Antonio-5	TRAP9	2024-06-21	8	0	11	10	3	26	3	0	0	2	0	0	8	4	67
2024	San Antonio	San Antonio-4	TRAP11	2024-06-21	8	0	1	1	3	12	0	0	0	1	0	0	11	3	32
2024	San Antonio	San Antonio-5	TRAP8	2024-06-21	8	0	15	10	9	28	2	0	0	0	0	0	27	8	99
2024	San Antonio	San Antonio-1	TRAP8	2024-06-21	8	0	18	8	10	15	1	0	0	12	0	0	16	2	82
2024	San Antonio	San Antonio-5	TRAP13	2024-06-21	8	0	17	44	119	128	7	0	3	2	0	0	70	77	467
2024	San Antonio	San Antonio-3	TRAP9	2024-06-21	7	0	7	1	8	31	0	0	0	15	0	0	14	3	79
2024	San Antonio	San Antonio-1	TRAP10	2024-06-21	7	0	4	1	4	28	1	0	0	56	0	0	3	4	101
2024	San Antonio	San Antonio-3	TRAP8	2024-06-21	7	0	13	5	2	30	0	0	0	4	0	0	28	5	87
2024	San Antonio	San Antonio-1	TRAP2A	2024-06-21	7	0	8	2	8	44	1	0	0	19	0	0	18	2	102
2024	San Antonio	San Antonio-3	TRAP2A	2024-06-21	7	0	7	9	18	25	2	0	0	23	0	0	66	15	165
2024	San Antonio	San Antonio-5	TRAP12	2024-06-21	8	0	39	44	100	158	5	0	0	8	0	0	84	37	475
2024	San Antonio	San Antonio-5	TRAP10	2024-06-21	8	0	8	5	3	34	5	0	0	2	0	0	9	9	75
2024	San Antonio	San Antonio-4	TRAP2A	2024-06-21	8	0	5	9	16	85	4	0	0	5	0	0	103	28	255
2024	San Antonio	San Antonio-4	TRAP9	2024-06-21	8	0	2	0	0	21	0	0	0	3	0	0	10	9	45
2024	San Antonio	San Antonio-4	TRAP10	2024-06-21	8	0	9	4	4	48	2	0	0	9	1	0	51	18	146
2024	San Antonio	San Antonio-5	TRAP12	2024-08-01	6	0	20	25	57	221	2	0	0	7	0	1	95	57	485
2024	San Antonio	San Antonio-4	TRAP13	2024-08-01	6	0	26	25	17	253	3	0	0	5	1	0	45	70	445
2024	San Antonio	San Antonio-5	TRAP10	2024-08-01	6	0	4	0	1	17	0	0	0	0	0	0	8	6	36
2024	San Antonio	San Antonio-4	TRAP11	2024-08-01	6	0	4	1	5	137	1	0	0	3	0	0	15	25	191
2024	San Antonio	San Antonio-4	Synergy	2024-08-01	6	0	16	11	3	245	1	0	0	2	0	0	10	27	315
2024	San Antonio	San Antonio-4	TRAP2A	2024-08-01	6	0	9	8	2	87	15	0	0	3	0	0	21	77	222
2024	San Antonio	San Antonio-4	TRAP8	2024-08-01	6	0	16	15	8	145	1	0	2	2	0	0	23	56	268
2024	San Antonio	San Antonio-1	TRAP8	2024-08-01	6	0	8	11	111	63	1	0	0	18	0	0	72	11	295
2024	San Antonio	San Antonio-5	Synergy	2024-08-01	6	1	8	14	28	127	4	0	0	5	1	1	12	17	217
2024	San Antonio	San Antonio-4	TRAP10	2024-08-01	6	0	15	9	5	62	9	0	1	1	0	0	39	44	185
2024	San Antonio	San Antonio-4	TRAP12	2024-08-01	6	0	5	18	27	449	1	0	0	3	0	0	21	63	587
2024	San Antonio	San Antonio-5	TRAP13	2024-08-01	6	1	8	30	144	130	10	0	0	5	1	0	28	59	415
2024	San Antonio	San Antonio-5	TRAP8	2024-08-01	6	0	7	3	5	30	1	0	0	2	0	0	11	13	72
2024	San Antonio	San Antonio-5	TRAP2A	2024-08-01	6	0	5	5	1	41	1	0	0	2	0	0	13	5	73
2024	San Antonio	San Antonio-5	TRAP9	2024-08-01	6	0	2	8	3	38	0	0	0	0	0	0	14	5	70
2024	San Antonio	San Antonio-5	TRAP11	2024-08-01	6	0	0	0	4	12	1	0	0	0	0	0	4	1	22
2024	San Antonio	San Antonio-5	TRAP8	2024-07-26	8	0	8	2	4	10	1	1	0	3	0	0	54	8	91
2024	San Antonio	San Antonio-5	TRAP13	2024-07-26	8	0	9	25	50	72	6	0	0	3	0	0	1114	8	1287
2024	San Antonio	San Antonio-4	TRAP11	2024-07-26	8	0	3	1	3	75	1	0	0	14	0	0	112	13	222
2024	San Antonio	San Antonio-1	TRAP2A	2024-07-19	7	0	9	4	13	42	0	0	0	3	1	0	354	8	434
2024	San Antonio	San Antonio-5	Synergy	2024-07-18	7	0	9	26	14	96	5	0	0	7	0	1	226	28	412
2024	San Antonio	San Antonio-4	TRAP8	2024-07-26	8	0	2	4	0	42	0	0	0	23	0	0	135	9	215
2024	San Antonio	San Antonio-5	TRAP12	2024-07-18	7	0	17	24	22	154	2	0	0	6	0	0	257	15	497
2024	San Antonio	San Antonio-4	TRAP9	2024-07-26	8	1	4	0	2	11	0	0	0	7	0	0	35	0	59
2024	San Antonio	San Antonio-4	TRAP12	2024-07-18	7	0	8	18	9	263	2	0	1	3	0	0	100	55	459
2024	San Antonio	San Antonio-4	Synergy	2024-07-18	7	2	7	28	3	118	0	0	0	5	0	0	57	28	246
2024	San Antonio	San Antonio-5	TRAP13	2024-07-18	7	0	3	34	22	64	3	0	0	0	0	0	121	18	265
2024	San Antonio	San Antonio-4	TRAP13	2024-07-18	7	1	11	18	5	145	0	0	0	5	0	0	77	69	330
2024	San Antonio	San Antonio-4	TRAP11	2024-07-18	7	1	2	5	1	64	0	0	0	1	0	0	56	23	152
2024	San Antonio	San Antonio-5	Synergy	2024-07-26	8	0	7	12	8	64	1	0	0	2	0	0	357	10	461
2024	San Antonio	San Antonio-1	TRAP9	2024-07-19	7	0	6	4	8	33	1	0	0	5	0	0	59	6	122
2024	San Antonio	San Antonio-4	TRAP2A	2024-07-18	7	0	3	4	2	40	2	0	0	2	1	0	39	25	118
2024	San Antonio	San Antonio-3	TRAP2A	2024-07-19	7	0	8	11	5	37	1	0	0	8	0	0	138	20	228
2024	San Antonio	San Antonio-3	TRAP10	2024-07-19	7	0	7	5	9	40	0	0	0	2	0	0	69	7	139
2024	San Antonio	San Antonio-5	TRAP10	2024-07-18	7	0	9	0	0	31	0	0	0	2	0	0	26	3	71
2024	San Antonio	San Antonio-1	TRAP10	2024-07-19	7	0	1	1	1	11	0	0	0	2	0	0	4	1	21
2024	San Antonio	San Antonio-4	TRAP8	2024-07-18	7	0	9	25	5	58	1	0	0	1	0	0	85	5	189
2024	San Antonio	San Antonio-5	TRAP9	2024-07-18	7	0	12	0	3	24	0	0	0	1	2	0	26	4	72
2024	San Antonio	San Antonio-4	TRAP10	2024-07-18	7	0	5	7	1	40	2	0	0	0	0	0	67	15	137
2024	San Antonio	San Antonio-3	TRAP8	2024-07-19	7	0	5	9	5	23	0	0	0	4	0	0	68	8	122
2024	San Antonio	San Antonio-4	TRAP9	2024-07-18	7	0	3	1	1	16	3	0	0	0	0	0	30	7	61
2024	San Antonio	San Antonio-5	TRAP8	2024-07-18	7	0	5	5	3	25	0	0	0	0	0	0	15	5	58
2024	San Antonio	San Antonio-3	TRAP9	2024-07-19	7	0	1	0	2	4	0	0	0	1	0	0	2	1	11
2024	San Antonio	San Antonio-1	TRAP8	2024-07-19	7	0	8	7	12	35	0	0	0	3	0	0	99	4	168
2024	San Antonio	San Antonio-5	TRAP2A	2024-07-18	7	0	2	3	10	10	1	0	0	2	0	0	14	2	44
2024	San Antonio	San Antonio-5	TRAP11	2024-07-18	7	0	0	0	0	2	0	0	0	0	0	0	0	0	2
2024	San Antonio	San Antonio-6	Synergy	2024-08-04	8	2	192	57	91	622	4	0	6	11	0	0	38	37	1058
2024	San Antonio	San Antonio-6	TRAP12	2024-06-06	6	2	240	5	24	584	2	2	6	1	0	0	44	80	988
2024	San Antonio	San Antonio-6	TRAP12	2024-06-13	7	0	138	1	31	757	1	0	3	4	1	0	72	56	1064
2024	San Antonio	San Antonio-6	TRAP12	2024-06-21	8	3	89	24	16	465	4	2	4	2	2	1	48	93	750
2024	San Antonio	San Antonio-6	TRAP12	2024-06-29	8	4	1313	62	49	632	1	2	4	5	0	0	115	17	2200
2024	San Antonio	San Antonio-6	TRAP12	2024-07-04	5	2	65	72	84	451	3	0	1	4	0	0	34	42	756
2024	San Antonio	San Antonio-6	TRAP12	2024-07-12	8	6	572	91	149	345	8	0	0	6	1	0	104	63	1339
2024	San Antonio	San Antonio-6	TRAP12	2024-07-18	6	2	245	24	5	143	3	0	1	2	0	0	41	20	484
2024	San Antonio	San Antonio-6	TRAP12	2024-07-27	9	1	89	6	14	525	4	0	1	15	1	0	213	40	908
2024	San Antonio	San Antonio-6	TRAP12	2024-08-04	8	4	74	52	42	450	6	0	0	7	0	0	50	7	688
2024	San Antonio	San Antonio-6	TRAP13	2024-06-06	6	9	141	13	8	890	3	2	3	1	1	1	34	37	1134
2024	San Antonio	San Antonio-6	TRAP13	2024-06-13	7	10	133	28	36	1286	7	2	7	0	1	1	134	49	1684
2024	San Antonio	San Antonio-6	TRAP13	2024-06-21	8	1	23	7	19	1111	6	0	2	2	0	0	39	32	1241
2024	San Antonio	San Antonio-6	TRAP13	2024-06-29	8	3	554	45	77	648	9	0	0	5	1	0	154	37	1530
2024	San Antonio	San Antonio-4	TRAP9	2024-08-08	7	0	5	3	10	55	1	0	0	1	0	0	25	12	112
2024	San Antonio	San Antonio-1	TRAP2A	2024-08-08	7	0	24	17	198	83	1	0	0	17	0	0	462	10	812
2024	San Antonio	San Antonio-3	TRAP9	2024-08-08	7	0	16	7	19	53	4	0	0	1	0	0	121	6	227
2024	San Antonio	San Antonio-4	Synergy	2024-08-08	7	1	59	21	28	240	0	0	1	5	0	0	51	47	452
2024	San Antonio	San Antonio-4	TRAP11	2024-08-08	7	1	8	2	21	81	0	0	0	1	1	0	18	30	162
2024	San Antonio	San Antonio-1	TRAP10	2024-08-08	7	2	7	4	59	46	1	0	0	12	0	0	231	9	369
2024	San Antonio	San Antonio-6	TRAP13	2024-07-04	5	2	34	23	51	104	4	0	0	2	0	0	30	7	255
2024	San Antonio	San Antonio-4	TRAP12	2024-08-08	7	0	49	43	108	418	2	0	1	2	0	0	92	109	824
2024	San Antonio	San Antonio-6	TRAP13	2024-07-12	8	3	548	26	80	266	13	0	0	6	0	0	74	35	1048
2024	San Antonio	San Antonio-3	TRAP10	2024-08-08	7	1	10	13	11	99	1	0	0	4	0	0	156	5	299
2024	San Antonio	San Antonio-4	TRAP8	2024-08-08	7	0	20	19	14	161	2	0	0	6	0	0	95	50	367
2024	San Antonio	San Antonio-4	TRAP2A	2024-08-08	7	0	24	18	59	114	3	0	0	4	0	0	85	35	342
2024	San Antonio	San Antonio-1	TRAP8	2024-08-08	7	0	41	23	274	177	0	0	0	37	0	0	513	21	1086
2024	San Antonio	San Antonio-3	TRAP8	2024-08-08	7	0	23	18	107	90	0	0	0	9	0	0	231	25	503
2024	San Antonio	San Antonio-3	TRAP9	2024-08-01	6	0	6	3	5	55	0	0	0	1	0	0	14	4	88
2024	San Antonio	San Antonio-6	TRAP13	2024-07-18	6	0	17	11	6	199	3	0	0	1	0	1	24	14	276
2024	San Antonio	San Antonio-5	TRAP12	2024-07-26	8	0	34	14	26	123	5	0	0	11	0	0	406	14	633
2024	San Antonio	San Antonio-6	TRAP13	2024-07-27	9	1	120	10	22	289	2	0	1	4	0	0	141	28	617
2024	San Antonio	San Antonio-4	TRAP12	2024-07-26	8	0	10	14	9	274	0	0	0	19	1	0	171	54	552
2024	San Antonio	San Antonio-4	TRAP13	2024-07-26	8	0	20	13	6	124	4	0	0	22	0	0	201	27	417
2024	San Antonio	San Antonio-1	TRAP9	2024-08-01	6	0	6	3	13	22	0	0	0	12	0	0	21	11	88
2024	San Antonio	San Antonio-4	Synergy	2024-07-26	8	0	24	17	5	123	4	0	0	26	0	0	80	18	297
2024	San Antonio	San Antonio-4	TRAP10	2024-07-26	8	0	3	7	3	71	3	0	0	38	0	0	98	6	229
2024	San Antonio	San Antonio-3	TRAP10	2024-07-26	7	0	10	0	0	74	0	0	0	0	0	0	413	8	505
2024	San Antonio	San Antonio-3	TRAP10	2024-08-01	6	0	11	3	3	33	0	0	0	0	0	0	21	4	75
2024	San Antonio	San Antonio-5	TRAP10	2024-07-26	8	1	8	1	6	38	0	1	0	3	1	0	59	1	118
2024	San Antonio	San Antonio-1	TRAP2A	2024-08-01	6	0	11	6	18	38	0	0	0	9	0	0	55	4	141
2024	San Antonio	San Antonio-3	TRAP2A	2024-08-01	6	0	9	11	39	41	1	0	0	7	0	0	53	6	167
2024	San Antonio	San Antonio-5	TRAP2A	2024-07-26	8	0	2	1	0	23	1	1	0	1	0	0	40	0	69
2024	San Antonio	San Antonio-1	TRAP8	2024-07-26	7	0	9	1	11	68	0	0	0	1	0	0	248	6	344
2024	San Antonio	San Antonio-4	TRAP9	2024-08-01	6	0	2	1	1	26	4	0	0	1	0	0	12	16	63
2024	San Antonio	San Antonio-3	TRAP2A	2024-07-26	7	1	8	3	10	71	1	0	0	3	0	0	486	5	587
2024	San Antonio	San Antonio-3	TRAP8	2024-07-26	7	0	4	0	2	42	1	0	0	5	0	0	116	4	174
2024	San Antonio	San Antonio-1	TRAP9	2024-07-26	7	0	6	1	4	43	0	0	0	3	0	1	857	5	920
2024	San Antonio	San Antonio-1	TRAP10	2024-08-01	6	1	0	2	2	17	0	0	0	2	0	0	12	3	38
2024	San Antonio	San Antonio-4	TRAP2A	2024-07-26	8	0	5	2	3	44	3	0	0	7	1	0	90	12	167
2024	San Antonio	San Antonio-1	TRAP2A	2024-07-26	7	0	2	0	1	38	0	0	0	6	0	1	261	0	309
2024	San Antonio	San Antonio-5	TRAP9	2024-07-26	8	0	3	10	6	36	0	0	0	2	3	0	36	2	98
2024	San Antonio	San Antonio-3	TRAP9	2024-07-26	7	0	10	4	4	58	0	0	0	5	1	0	99	5	186
2024	San Antonio	San Antonio-1	TRAP10	2024-07-26	7	0	3	0	10	52	0	0	0	34	0	0	105	2	206
2024	San Antonio	San Antonio-3	TRAP8	2024-08-01	6	0	8	6	27	27	0	0	0	5	0	0	25	3	101
2024	San Antonio	San Antonio-5	TRAP11	2024-07-26	8	0	0	0	2	9	1	0	0	0	0	0	12	2	26
2024	San Antonio	San Antonio-4	TRAP10	2024-08-08	7	0	19	19	34	157	2	0	0	3	2	0	77	64	377
2024	San Antonio	San Antonio-4	TRAP13	2024-08-08	7	1	132	73	134	361	9	0	0	2	0	0	169	80	960
2024	San Antonio	San Antonio-3	TRAP2A	2024-08-08	7	0	34	25	102	120	5	0	0	29	0	0	152	25	492
2024	San Antonio	San Antonio-5	TRAP12	2024-08-08	7	0	74	151	403	264	4	0	0	8	1	0	197	66	1168
2024	San Antonio	San Antonio-6	TRAP13	2024-08-04	8	4	111	26	97	513	4	0	1	2	0	0	29	25	808
2024	San Antonio	San Antonio-6	TRAP13	2024-08-08	4	1	61	28	104	210	5	0	3	2	0	0	25	12	450
2024	San Antonio	San Antonio-5	TRAP2A	2024-08-08	7	0	14	13	27	53	1	0	0	2	0	0	29	9	148
2024	San Antonio	San Antonio-5	TRAP9	2024-08-08	7	0	8	4	9	44	1	0	0	1	0	0	3	3	73
2024	San Antonio	San Antonio-5	TRAP10	2024-08-08	7	0	2	3	5	32	1	0	0	1	0	1	18	11	74
2024	San Antonio	San Antonio-5	TRAP8	2024-08-08	7	0	0	8	8	29	1	0	0	4	0	0	25	18	93
2024	San Antonio	San Antonio-5	Synergy	2024-08-08	7	0	24	49	112	176	2	0	0	8	0	0	51	38	460
2024	San Antonio	San Antonio-1	TRAP9	2024-08-08	7	2	38	24	290	148	0	0	0	23	0	0	642	12	1177
2024	San Antonio	San Antonio-5	TRAP13	2024-08-08	7	0	26	183	820	136	9	2	0	3	0	0	236	61	1476
2024	San Antonio	San Antonio-6	Synergy	2024-08-08	7	0	41	40	75	154	6	0	0	4	0	0	9	11	340
2024	San Antonio	San Antonio-6	TRAP12	2024-08-08	7	0	106	85	177	382	4	0	7	3	1	0	52	46	863
2024	San Antonio	San Antonio-4	TRAP8	2024-07-11	7	0	11	14	5	23	0	0	0	2	0	0	76	21	152
2024	South Texas	Bentsen-Rio Grande Valley State Park -1	TRAP8	2024-04-20	4	2	0	97	0	49	0	1	2	14	0	1	11	0	175
2024	South Texas	Bentsen-Rio Grande Valley State Park -1	TRAP2A	2024-04-20	4	1	0	3	0	3	0	0	0	0	0	1	9	1	17
2024	South Texas	Bentsen-Rio Grande Valley State Park -1	TRAP9	2024-04-20	4	3	0	4	1	6	2	1	1	20	0	0	0	1	36
2024	South Texas	Bentsen-Rio Grande Valley State Park -1	TRAP10	2024-04-20	4	2	1	11	0	22	1	1	0	305	0	0	0	1	342
2024	South Texas	Bentsen-Rio Grande Valley State Park -2	TRAP8	2024-04-20	4	0	0	16	4	24	0	0	1	85	0	0	8	2	140
2024	South Texas	Bentsen-Rio Grande Valley State Park -2	TRAP2A	2024-04-20	4	2	0	115	0	19	0	0	1	0	0	0	1	0	136
2024	South Texas	Bentsen-Rio Grande Valley State Park -2	TRAP9	2024-04-20	4	0	0	0	1	5	0	1	0	113	0	0	3	1	124
2024	South Texas	Bentsen-Rio Grande Valley State Park -2	TRAP10	2024-04-20	4	1	0	4	0	12	3	0	0	5	0	0	0	0	24
2024	South Texas	Resaca De La Palma State Park	TRAP8	2024-04-23	7	0	0	5	0	6	1	0	1	18	0	0	74	3	108
2024	South Texas	Resaca De La Palma State Park	TRAP2A	2024-04-23	7	0	0	2	0	1	0	0	0	0	0	0	8	3	14
2024	South Texas	Resaca De La Palma State Park	TRAP9	2024-04-23	7	0	2	2	0	34	0	0	0	8	0	0	3	3	52
2024	South Texas	Resaca De La Palma State Park	TRAP10	2024-04-23	7	0	0	1	0	9	0	1	0	0	0	0	0	0	11
2024	South Texas	Estero Llano Grande State Park	TRAP8	2024-04-23	7	0	0	2	0	16	2	0	0	2	0	0	7	3	32
2024	South Texas	Estero Llano Grande State Park	TRAP2A	2024-04-23	7	0	0	20	0	28	0	0	0	8	0	0	0	1	57
2024	South Texas	Estero Llano Grande State Park	TRAP9	2024-04-23	7	2	0	0	3	6	0	0	0	5	3	1	1	3	22
2024	South Texas	Estero Llano Grande State Park	TRAP10	2024-04-23	7	1	0	4	0	20	0	0	0	5	0	1	0	1	31
2024	South Texas	Bentsen-Rio Grande Valley State Park -1	TRAP8	2024-04-27	7	1	1	8	35	20	0	0	2	0	0	0	0	1	67
2024	South Texas	Bentsen-Rio Grande Valley State Park -1	TRAP2A	2024-04-27	7	0	0	18	0	116	0	0	1	0	13	1	0	1	150
2024	South Texas	Bentsen-Rio Grande Valley State Park -1	TRAP9	2024-04-27	7	1	0	3	0	9	0	4	0	0	0	2	5	0	23
2024	South Texas	Bentsen-Rio Grande Valley State Park -1	TRAP10	2024-04-27	7	0	0	1	3	4	1	0	0	0	3	0	0	1	13
2024	South Texas	Bentsen-Rio Grande Valley State Park -2	TRAP8	2024-04-27	7	0	0	3	0	9	0	0	2	0	0	0	0	13	27
2024	South Texas	Bentsen-Rio Grande Valley State Park -2	TRAP2A	2024-04-27	7	2	1	10	2	35	0	0	2	0	0	0	0	2	52
2024	South Texas	Bentsen-Rio Grande Valley State Park -2	TRAP9	2024-04-27	7	0	2	10	1	15	0	1	0	0	0	0	0	0	29
2024	South Texas	Bentsen-Rio Grande Valley State Park -2	TRAP10	2024-04-27	7	0	0	0	0	17	0	0	0	0	0	0	2	2	21
2024	South Texas	Resaca De La Palma State Park	TRAP8	2024-05-01	8	1	0	0	0	11	1	0	1	0	0	0	0	1	14
2024	South Texas	Resaca De La Palma State Park	TRAP2A	2024-05-01	8	0	0	3	6	27	1	1	1	5	0	0	80	0	124
2024	South Texas	Resaca De La Palma State Park	TRAP9	2024-05-01	8	3	3	0	0	7	1	0	0	2	0	0	0	4	17
2024	South Texas	Estero Llano Grande State Park	TRAP8	2024-05-01	8	1	0	2	0	15	0	0	1	4	0	0	0	2	24
2024	South Texas	Estero Llano Grande State Park	TRAP2A	2024-05-01	8	1	3	5	0	43	0	12	0	0	0	0	0	0	63
2024	South Texas	Estero Llano Grande State Park	TRAP9	2024-05-01	8	0	0	2	1	13	0	0	0	2	0	0	0	1	19
2024	South Texas	Estero Llano Grande State Park	TRAP10	2024-05-01	8	0	0	1	0	10	0	0	1	3	5	1	0	3	24
2024	South Texas	Bentsen-Rio Grande Valley State Park -1	TRAP8	2024-05-02	5	0	0	3	0	16	0	0	4	1	0	0	20	1	45
2024	South Texas	Bentsen-Rio Grande Valley State Park -1	TRAP2A	2024-05-02	5	5	2	17	0	40	2	0	0	2	0	0	4	1	68
2024	South Texas	Bentsen-Rio Grande Valley State Park -1	TRAP9	2024-05-02	5	1	0	10	0	20	2	1	0	5	0	0	0	0	38
2024	South Texas	Bentsen-Rio Grande Valley State Park -2	TRAP8	2024-05-02	5	0	0	14	0	11	0	0	2	1	0	0	10	0	38
2024	South Texas	Bentsen-Rio Grande Valley State Park -2	TRAP2A	2024-05-02	5	4	6	12	18	170	0	0	1	1	0	2	5	2	217
2024	South Texas	Bentsen-Rio Grande Valley State Park -2	TRAP9	2024-05-02	5	2	1	17	0	26	0	0	0	1	0	0	1	1	47
2024	South Texas	Bentsen-Rio Grande Valley State Park -2	TRAP10	2024-05-02	5	0	3	10	0	40	2	0	0	0	5	0	0	6	66
2024	South Texas	Resaca De La Palma State Park	TRAP8	2024-05-10	9	0	0	6	0	40	2	0	6	1	0	0	25	16	96
2024	South Texas	Resaca De La Palma State Park	TRAP2A	2024-05-10	9	2	0	3	0	13	1	0	1	3	0	0	1	1	23
2024	South Texas	Resaca De La Palma State Park	TRAP9	2024-05-10	9	6	0	5	0	0	1	0	0	2	0	0	13	0	21
2024	South Texas	Resaca De La Palma State Park	TRAP10	2024-05-10	9	0	2	7	7	14	1	0	0	5	0	0	1	4	41
2024	South Texas	Estero Llano Grande State Park	TRAP8	2024-05-08	7	0	0	6	0	20	2	0	3	2	0	0	17	6	56
2024	South Texas	Estero Llano Grande State Park	TRAP2A	2024-05-08	7	4	0	0	0	36	0	0	1	11	0	0	5	5	58
2024	South Texas	Estero Llano Grande State Park	TRAP9	2024-05-08	7	1	0	3	0	14	0	0	0	1	0	0	0	2	20
2024	South Texas	Estero Llano Grande State Park	TRAP10	2024-05-08	7	3	0	8	0	21	1	0	0	9	8	2	2	1	52
2024	South Texas	Bentsen-Rio Grande Valley State Park -1	TRAP8	2024-05-09	7	6	0	10	0	20	2	0	0	2	0	0	3	0	37
2024	South Texas	Bentsen-Rio Grande Valley State Park -1	TRAP2A	2024-05-09	7	0	0	27	2	33	0	0	0	8	0	0	4	1	75
2024	South Texas	Bentsen-Rio Grande Valley State Park -1	TRAP9	2024-05-09	7	3	0	18	0	12	1	1	0	1	2	0	0	1	36
2024	South Texas	Bentsen-Rio Grande Valley State Park -1	TRAP10	2024-05-09	7	0	0	30	17	24	8	0	0	0	0	0	4	24	107
2024	South Texas	Bentsen-Rio Grande Valley State Park -2	TRAP8	2024-05-09	7	0	0	2	0	10	1	5	0	1	0	0	1	1	21
2024	South Texas	Bentsen-Rio Grande Valley State Park -2	TRAP2A	2024-05-09	7	7	0	15	0	25	1	0	0	3	0	0	0	3	47
2024	South Texas	Bentsen-Rio Grande Valley State Park -2	TRAP9	2024-05-09	7	2	1	5	0	51	0	0	0	5	0	0	13	0	75
2024	South Texas	Bentsen-Rio Grande Valley State Park -2	TRAP10	2024-05-09	7	0	2	23	0	83	4	0	0	4	0	0	0	3	119
2024	South Texas	Resaca De La Palma State Park	TRAP8	2024-05-14	4	0	0	6	0	0	2	0	0	0	0	0	0	1	9
2024	South Texas	Resaca De La Palma State Park	TRAP2A	2024-05-14	4	0	0	5	0	2	0	0	1	4	0	0	0	0	12
2024	South Texas	Resaca De La Palma State Park	TRAP9	2024-05-14	4	1	1	4	0	21	0	0	0	2	0	0	4	1	33
2024	South Texas	Resaca De La Palma State Park	TRAP10	2024-05-14	4	0	1	3	0	12	1	0	0	1	0	0	0	2	20
2024	South Texas	Estero Llano Grande State Park	TRAP8	2024-05-15	7	0	4	5	11	40	2	1	5	8	0	0	13	8	97
2024	South Texas	Estero Llano Grande State Park	TRAP2A	2024-05-15	7	1	0	8	0	80	0	0	1	30	0	2	2	2	125
2024	South Texas	Estero Llano Grande State Park	TRAP9	2024-05-15	7	1	1	3	0	30	0	0	0	4	0	0	2	3	43
2024	South Texas	Estero Llano Grande State Park	TRAP10	2024-05-15	7	4	0	6	0	73	1	1	0	1	17	0	15	6	120
2024	South Texas	Bentsen-Rio Grande Valley State Park -1	TRAP8	2024-05-16	7	5	4	22	0	44	0	1	12	0	12	0	0	0	95
2024	South Texas	Bentsen-Rio Grande Valley State Park -1	TRAP2A	2024-05-16	7	1	1	25	0	18	0	0	0	0	12	0	0	5	61
2024	South Texas	Bentsen-Rio Grande Valley State Park -1	TRAP9	2024-05-16	7	0	1	25	0	20	0	0	1	0	0	0	16	1	64
2024	South Texas	Bentsen-Rio Grande Valley State Park -1	TRAP10	2024-05-16	7	2	0	11	0	31	5	0	1	0	0	0	0	1	49
2024	South Texas	Bentsen-Rio Grande Valley State Park -2	TRAP8	2024-05-16	7	0	0	6	5	34	7	0	4	17	0	1	7	3	84
2024	South Texas	Bentsen-Rio Grande Valley State Park -2	TRAP2A	2024-05-16	7	3	2	21	19	51	0	0	0	2	0	0	13	1	109
2024	South Texas	Bentsen-Rio Grande Valley State Park -2	TRAP9	2024-05-16	7	4	0	10	0	18	0	0	0	2	0	0	0	1	31
2024	South Texas	Bentsen-Rio Grande Valley State Park -2	TRAP10	2024-05-16	7	3	0	16	0	48	1	0	2	0	10	0	0	0	77
2024	South Texas	Resaca De La Palma State Park	TRAP8	2024-05-22	8	0	1	1	2	31	0	0	0	4	0	0	18	2	59
2024	South Texas	Resaca De La Palma State Park	TRAP2A	2024-05-22	8	0	0	0	0	7	0	0	2	5	0	0	0	1	15
2024	South Texas	Resaca De La Palma State Park	TRAP9	2024-05-22	8	2	0	15	0	11	0	0	1	0	0	2	0	1	30
2024	South Texas	Resaca De La Palma State Park	TRAP10	2024-05-22	8	0	0	3	0	5	4	0	0	8	0	0	0	0	20
2024	South Texas	Estero Llano Grande State Park	TRAP8	2024-05-22	7	0	3	10	14	28	0	0	5	5	0	1	24	12	102
2024	South Texas	Estero Llano Grande State Park	TRAP2A	2024-05-22	7	1	0	0	2	46	0	0	0	8	0	0	5	3	64
2024	South Texas	Estero Llano Grande State Park	TRAP9	2024-05-22	7	2	0	5	0	12	2	0	0	4	0	0	0	1	24
2024	South Texas	Estero Llano Grande State Park	TRAP10	2024-05-22	7	0	0	0	0	24	0	0	0	7	0	4	0	1	36
2024	South Texas	Bentsen-Rio Grande Valley State Park -1	TRAP8	2024-05-21	5	1	0	8	0	12	0	0	8	0	0	0	23	2	53
2024	South Texas	Bentsen-Rio Grande Valley State Park -1	TRAP2A	2024-05-21	5	0	0	28	0	11	3	1	5	1	0	0	0	1	50
2024	South Texas	Bentsen-Rio Grande Valley State Park -1	TRAP9	2024-05-21	5	0	0	14	11	35	1	0	0	1	0	1	46	3	112
[truncated: 574 more rows]
